# Supplementary material for: Integrative proteomics and metabolomics approach to identify the key roles of icariin-mediated protective effects against cyclophosphamide-induced spermatogenesis dysfunction in mice
Source: Front Pharmacol. 2022 Dec 14;13:1040544. doi: 10.3389/fphar.2022.1040544 (PMC9794755; doi:10.3389/fphar.2022.1040544)
Supplement: Supplementary file 2 [file DataSheet4.CSV]

Metabolite	Con_8	Con_1	Con_6	Con_4	Con_2	Con_3	Con_5	Con_7	ICA_6	ICA_8	ICA_4	ICA_1	ICA_3	ICA_2	ICA_5	ICA_7	Mod_5	Mod_8	Mod_2	Mod_1	Mod_3	Mod_4	Mod_6	Mod_7
2-[3,5-dihydroxy-4-(sulfooxy)phenyl]acetic acid	0.8597	1.0346	1.3036	0.2597	0.5658	1.1449	1.6491	-0.1536	-1.2139	0.5925	0.8011	0.022	-0.7383	-0.1486	1.3521	-0.0081	-0.6016	-0.5898	-0.1239	-2.2754	-0.2286	-0.9516	-1.4656	-1.0859
Prenol	0.9399	0.779	0.4595	0.6278	0.6759	1.4094	1.428	1.2383	-0.0374	1.4196	-0.2762	-0.0863	0.2043	-0.2291	0.1628	0.586	-1.6189	-0.5674	-0.6353	-1.2687	-0.657	-1.4992	-1.6347	-1.4202
S-Formylglutathione	0.3696	2.0884	1.3594	0.6588	1.0663	1.2532	1.5083	1.0075	-0.6634	0.4786	0.0813	-0.1946	-0.7625	-0.6353	-0.409	0.2242	-0.5535	-1.2353	-0.4389	-0.8541	-1.3111	-1.6892	-0.8617	-0.4871
PC(16:0/20:4(5Z,8Z,11Z,14Z))	0.8118	2.1729	0.8222	0.3566	1.1136	1.5291	1.2031	0.788	-1.2255	-0.2177	-0.6911	-0.3094	-0.3404	-0.0001	-0.1093	0.7281	-2.1247	-0.7223	0.0454	-0.9673	-0.5547	-0.6046	-1.2332	-0.4705
PS(18:1(9Z)/0:0)	1.3116	0.9523	1.0219	1.171	1.0211	1.4742	1.2553	1.375	-1.255	-1.2681	0.0601	-0.3297	-0.725	-0.0323	-0.8639	-0.176	-0.6368	-0.4821	-0.5375	-0.6613	0.4144	-0.7868	-2.1183	-0.184
(4E,7E,10Z,13E,16E,19E)-docosa-4,7,10,13,16,19-hexaenoic acid	0.8899	0.8863	1.7986	1.4546	0.7936	0.4323	1.7309	1.4016	-1.5213	-0.9625	-0.1995	0.0436	-0.2365	-0.6932	-0.4016	-1.0123	-0.7555	0.0606	-1.5873	-0.1892	-0.0402	-0.6668	-1.3067	0.0805
Cyclocalopin B	1.1108	0.8912	1.5404	0.9097	0.6988	0.9519	1.8763	0.9362	-0.4759	-0.2656	0.0151	0.1429	0.4661	-0.4625	0.1783	-0.353	-1.5918	-0.816	-2.0142	-0.6373	-0.9976	-0.5745	-1.4418	-0.0874
Thiodiacetic acid	0.6544	1.0672	0.8141	1.0089	1.3557	1.2876	1.4635	1.3918	-0.5773	-0.404	0.6551	0.4275	0.406	-0.4039	0.0372	-0.8717	-1.0595	-1.5091	-0.9401	-0.4117	-1.0792	-0.6416	-0.898	-1.773
L-Glutamic gamma-semialdehyde	1.0489	1.6815	1.1447	1.3132	1.6655	1.1312	1.3574	0.8939	-0.5557	-0.7057	-0.3299	-0.7353	-0.6604	0.3024	-0.0203	-0.3537	-0.5338	-1.279	-1.0472	-1.1836	-0.9783	-0.4647	-0.52	-1.1713
D-Glucaro-1,4-lactone	1.2941	1.9349	1.2701	1.4758	1.3035	1.4101	0.5282	0.7727	0.0808	-0.5605	-0.3023	-0.3076	-0.4751	-0.0568	-0.1993	-0.1805	-0.6317	-1.1625	-1.0814	-0.8548	-1.096	-0.9134	-0.804	-1.4444
3-Formyl-6-hydroxyindole	1.2824	0.9428	1.1185	1.8357	0.8178	1.1749	1.0812	1.261	0.1946	0.0646	0.2277	-0.1938	-0.052	0.0446	-0.4903	-0.1899	-1.1837	-1.2125	-1.262	-0.7748	-1.1159	-1.0514	-1.125	-1.3944
PE(P-16:0/0:0)	1.233	1.554	1.0597	1.058	1.4657	0.9504	1.3223	1.2168	-0.2283	0.1017	0.0844	-0.3368	-0.0773	-0.2842	-0.0443	-0.5295	-1.0588	-1.3017	-1.2494	-1.1165	-1.1776	-1.5404	-0.5651	-0.5363
4-Hydroxybenzaldehyde	1.5228	0.8604	1.0783	1.2819	1.3961	1.0123	1.4786	1.4032	-0.1197	-0.181	0.0018	-0.3919	-0.3361	-0.9505	0.3565	-0.67	-1.132	-0.5178	-1.4198	-0.9575	-1.0213	-1.227	-0.5036	-0.9635
L-Tyrosine	1.7117	0.5846	1.1702	1.6845	1.4903	1.764	1.0335	0.923	-1.2899	-0.3239	-0.5673	-0.1508	-0.7562	-0.3225	-0.4735	-0.2628	-0.5369	-0.9805	-0.5023	-0.7555	-0.9493	-0.5271	-0.9215	-1.0417
3-Buten-1-amine	1.8351	0.8244	1.5694	1.264	1.2086	1.1227	1.2642	1.6792	-0.8273	-0.6642	-0.5059	-1.1619	-0.6174	-0.577	-0.7276	-0.7439	-0.5869	-0.4904	-0.4776	-0.7473	-0.7076	-0.4428	-0.5934	-0.8964
5-Carboxy-2'-deoxyuridine	1.3427	1.023	1.3493	1.4453	1.2729	1.4371	0.9873	1.128	-1.1679	-1.1883	-0.9524	0.3577	-0.7684	-0.4189	-0.7491	-0.359	-0.5519	-0.2116	0.2685	-1.3868	-1.4074	-0.4932	-0.5644	-0.3926
1-Pyrroline	1.2287	0.7758	1.4377	0.827	1.9679	0.7621	1.4374	1.4736	-1.0351	-1.2125	-0.4407	-0.2629	-0.4294	-0.4059	-0.4178	-0.1175	-0.3318	-0.6189	-0.3825	-0.988	-1.9783	-0.5169	-0.4558	-0.3161
LysoPC(16:0)	1.6618	1.6435	0.8398	1.2574	1.3374	1.4998	1.4481	0.6372	-1.61	-0.1407	-0.7903	-0.5629	-0.3441	-0.4376	-1.01	-0.9507	-1.0825	-0.7111	-0.4195	-0.4125	-0.3957	-0.6044	-0.5072	-0.3459
Fructosamine	1.1823	1.0729	0.9574	1.9517	0.7439	1.3705	1.8894	1.142	-0.9865	-0.3643	-0.9813	-0.5669	-0.2062	-0.954	-0.5327	-1.0519	-1.1012	-0.818	-0.3748	-0.6485	-0.3122	-0.8508	0.0837	-0.6444
Adenosine	1.1299	1.0349	1.6549	1.5939	1.2423	1.1902	1.671	1.191	-0.9492	-0.6534	-0.708	-0.917	-0.6361	-0.7919	-0.8297	-1.1002	-0.7196	-0.6249	-0.246	-0.76	-0.1254	-0.7018	-0.2486	-0.6965
Glu Tyr	1.0738	0.8312	1.3685	0.7728	1.3775	1.491	1.4032	1.9477	-0.63	-0.2705	-0.2126	-0.7399	-0.4276	-0.5473	-0.7632	-0.6132	-0.5072	-1.2031	-1.1138	-0.5589	-1.2427	-0.6141	-1.0365	0.2148
Deoxynivalenol 3-glucoside	0.9739	1.9252	0.9305	0.7763	1.7355	0.855	1.4383	1.186	-1.1148	-0.8	-0.4864	-0.5215	-0.0517	-0.9267	-0.9582	-0.536	-0.8705	-1.1525	-0.6124	0.7568	-1.2306	-0.2168	-0.571	-0.5282
Glutamylvaline	0.9059	2.2695	1.3621	0.9812	0.838	0.4249	0.5814	1.5021	0.2507	-0.677	-0.4576	-1.2491	0.5259	-0.7116	-0.9803	-0.2705	-0.8075	-0.7609	-0.5839	-1.7051	-0.7435	0.4928	-1.1618	-0.0256
Glu Phe	1.0176	1.3186	0.9526	2.3147	0.4083	0.6599	1.2368	1.0052	-0.2222	-0.1714	0.2499	-0.5489	-1.1717	-1.94	-0.2541	-0.8083	-0.6352	0.3736	0.3817	-0.8957	-1.2319	-0.5183	-0.9686	-0.5527
3,4,5-trihydroxy-6-{[2-oxo-3-(3,4,5-trihydroxyphenyl)propanoyl]oxy}oxane-2-carboxylic acid	0.9761	2.0408	1.1613	1.37	1.1274	0.9366	0.753	0.9195	0.4091	-0.433	-0.4786	-1.2019	0.0139	-0.6085	-0.2361	0.1427	-0.0045	-0.0443	-1.6172	-1.1696	-1.3564	-1.3104	-0.4579	-0.9321
Trimethylamine N-oxide	1.2926	1.1764	1.4664	1.4219	1.3631	0.7946	1.1784	0.2523	0.3921	0.1208	0.4775	-0.3571	-0.9549	-1.0275	-0.7737	-0.25	0.2259	-1.5268	-1.574	-0.7764	-0.6251	-0.4424	-0.2522	-1.6019
1-Stearoylglycerophosphoinositol	-0.4709	0.6372	-0.8213	0.7859	1.1142	0.4916	1.6493	1.6391	-0.0541	0.4476	-1.0626	0.5594	-0.4519	0.2477	-0.2807	0.3759	0.8784	0.3983	-1.6702	0.6114	-0.4828	-1.1657	-2.2688	-1.1071
Gamma-D-Glutamylglycine	1.1397	2.1318	0.3013	0.9827	0.9886	0.8145	0.3138	1.143	-1.2581	-0.9935	-0.5985	0.7747	0.2708	-0.5934	0.0901	-0.0837	-0.3742	-0.9221	-0.6071	-0.471	0.835	-2.312	-0.4505	-1.1221
LysoPE(18:0/0:0)	0.0654	1.7231	1.9387	0.1674	0.8492	-0.3243	0.696	0.6999	1.3627	-1.9299	-0.6211	0.5474	0.1596	0.1123	0.766	-0.9374	-0.2579	-0.5925	-1.7519	-0.0736	0.3779	-1.1058	-0.7625	-1.1088
Gamma-Glutamylphenylalanine	1.2182	1.6693	1.4008	0.6205	1.3929	0.9361	1.0864	1.0978	-0.3909	-1.2105	-1.3205	-0.9139	-1.9757	-0.8603	-0.5713	-0.1837	-0.7379	-0.7332	0.5875	-0.4607	0.0057	-0.5235	-0.2352	0.1018
2-Hydroxyethanesulfonate	1.0036	1.8261	0.6451	1.2959	0.232	0.3674	1.2117	1.2158	-0.7373	-1.4253	-1.6047	-0.5363	-0.591	-1.4513	-0.5275	-1.3849	-0.8876	-0.9044	0.96	0.4313	0.5722	-0.3039	0.4166	0.1765
LysoPE(20:3(11Z,14Z,17Z)/0:0)	0.995	-0.0234	1.6524	0.9743	1.1909	0.6887	0.2025	1.1282	-0.6516	-1.4259	-0.8696	-2.1208	-0.5262	-1.2254	-1.4173	-1.0645	-0.6014	0.7068	0.3207	-0.2068	0.8528	0.2421	0.6345	0.544
Arachidonoyl Serinol	1.0956	0.9928	1.0293	0.245	0.978	0.8987	1.2085	0.8809	-0.6597	-0.6626	-0.5015	-0.7767	-0.5427	-2.4221	-2.0252	-1.1416	-0.8539	0.2175	0.7682	0.6471	-0.0011	0.6281	0.3298	-0.3325
3-Methyl-1-phenyl-1-butanone	1.0774	1.029	0.4011	1.1785	1.6497	1.0103	1.391	0.944	-0.4301	-0.553	-0.6179	-1.0804	-1.8295	-0.2905	-0.9974	-1.56	0.3839	-0.9955	-0.0698	0.0518	-0.1305	0.8859	-0.1051	-1.343
Gamma-Glutamyltryptophan	1.076	0.9159	0.1361	0.5123	1.8643	1.1599	1.7359	0.8096	-0.9632	-0.885	-1.3667	-0.9675	-0.9533	-1.1794	-1.4839	-1.5206	-0.3294	0.23	-0.0025	0.4525	0.7092	0.1589	-0.0166	-0.0926
1-Linoleoylglycerophosphocholine	0.8685	1.4171	0.6868	0.9254	1.2571	1.1385	1.0846	0.8612	-1.722	-1.2586	-1.312	-1.0013	-1.2821	-0.507	-1.0549	-1.5498	-0.0027	-0.6448	0.6456	0.5914	0.3509	0.1141	0.0744	0.3195
Triethylamine	0.7287	1.552	0.9874	1.2166	1.4882	1.3776	1.137	0.8771	-1.2864	-1.4546	-1.0879	-0.7541	-0.9641	-0.8857	-1.1402	-1.3962	-0.1096	-0.5522	0.3017	0.5098	0.1421	-0.0011	-0.2411	-0.445
7Z, 10Z, 13Z, 16Z, 19Z-docosapentaenoic acid	0.3799	0.598	1.864	1.5586	0.9712	1.2203	1.0888	0.9618	-0.6663	-1.5056	-0.213	-0.5166	-0.5193	-1.1002	-1.4201	-1.6417	-0.338	-0.8703	-0.6796	0.3758	0.4153	0.2319	-0.8447	0.6498
2-hydroxyhexadecanoic acid	0.629	0.8105	1.8614	1.4403	1.2533	0.1587	0.9842	1.5613	-0.2984	-1.693	-0.8216	-1.0167	-0.8928	-0.9664	-1.2743	-1.0162	0.4171	0.1889	-1.0991	-0.8451	0.229	0.2979	0.2422	-0.1501
Mulberrin	0.8406	0.578	1.3984	1.6888	1.3844	0.3781	1.1283	0.7808	-0.2422	-1.9465	-0.5696	-0.7915	-0.7989	-1.3447	-1.5028	-1.6012	0.3261	0.192	-0.1389	0.2396	-0.7244	0.3406	-0.1296	0.5146
PC(17:0/0:0)	0.8977	1.267	1.2047	1.4617	1.2179	0.9242	0.4211	1.0785	-0.6477	-1.4304	-0.8805	-0.7172	-0.7328	-2.0115	-0.9751	-1.7523	-0.1789	-0.3389	0.1617	-0.2457	-0.1057	0.6259	0.521	0.2355
(+/-)-Tryptophan	1.377	0.6859	0.4438	2.0877	1.9951	1.242	1.1063	0.4276	-0.0358	-0.7707	-0.8949	-0.7297	-0.9582	-0.8106	-1.7412	-0.5304	-0.2655	0.3227	-0.6963	-0.7238	-0.7239	-0.4197	-0.6253	0.2379
Bufotenin	0.6954	1.0665	1.3798	1.1228	1.306	0.7323	1.5309	1.6078	-1.1039	-0.2288	-1.0304	-1.0664	-1.2631	-1.5272	-1.0196	-1.2194	-0.1204	0.1569	-0.3922	-0.1702	-0.8646	0.2937	0.2272	-0.1129
LysoPC(17:0)	0.878	1.3689	1.229	1.3797	1.1212	1.418	0.9099	1.5424	-0.6237	-0.8528	-0.8814	-0.1935	-1.5161	-0.7776	-0.214	-1.9111	-0.0396	-0.5371	-0.8241	-0.6409	-0.3551	-0.1196	0.2377	-0.5983
Sphingosine	0.1203	1.4387	1.283	1.4944	1.4352	1.4474	1.4291	1.2918	-0.6286	-0.5668	-1.1768	-1.6097	-0.5818	-0.2692	-1.2264	-1.0487	-0.5711	-0.7248	-0.4334	-0.1844	-0.3509	-0.4708	0.0946	-0.191
L-Cystine	1.1334	1.2346	0.8695	1.3117	1.0325	1.6445	1.4688	1.5316	-0.515	-0.7641	-1.1673	-1.6938	-1.1319	-0.478	-0.7396	-1.0171	-0.3418	-0.0077	-0.3969	-0.267	-0.6171	-0.3221	-0.1146	-0.6526
L-2-Aminoadipic acid	1.0586	1.8656	1.1355	1.3396	1.2962	1.2595	1.0609	1.1032	-0.5919	-1.2227	-0.8659	-1.6889	-0.6827	-0.4757	-1.0982	-0.9323	0.0901	-0.0075	-0.291	-0.5378	-0.762	-0.5746	-0.0344	-0.4436
Capryloylglycine	1.0518	1.7987	1.5835	1.5285	0.843	1.4532	1.0846	1.214	-0.1306	-0.6545	-0.7064	-0.9664	-0.9442	-1.0553	-0.7518	-0.6204	-0.2287	-0.6887	-0.578	-0.1963	-1.2265	-0.696	-0.5705	-0.5431
2-amino-4-({1-[(carboxymethyl)-C-hydroxycarbonimidoyl]-2-[(3-oxo-1-phenylpropyl)sulfanyl]ethyl}-C-hydroxycarbonimidoyl)butanoic acid	0.7911	1.0949	1.3212	1.1638	1.2762	1.6717	1.3467	1.5875	-0.3211	-1.3775	-0.8645	-0.9852	-0.6732	-1.4815	-0.8163	-0.6302	-0.4001	0.1309	-0.0765	-0.7841	-0.315	-0.3391	-0.6108	-0.7089
4-Oxo-13-cis-retinoate	1.207	1.3495	1.2957	1.3529	1.2895	1.3076	1.2297	1.348	-1.262	-0.7193	-1.0499	-1.3921	-0.9985	-1.0621	-0.9019	-0.9107	-0.4087	-0.1393	-0.2558	-0.338	-0.2873	-0.2533	-0.2055	-0.1956
LysoPC(0:0/18:0)	1.3448	1.6432	1.1623	1.306	1.2261	1.4132	1.3392	1.2139	-0.8017	-0.9162	-1.0316	-0.8737	-0.9171	-1.0862	-0.9763	-1.0383	-0.5216	-0.4019	-0.2362	-0.4498	-0.5507	-0.4913	-0.1235	-0.2327
Palmitoyl-L-carnitine	1.0094	1.5176	1.2066	1.4225	1.387	1.3069	1.2672	1.2902	-0.8389	-1.4397	-1.1565	-0.8775	-0.659	-0.7177	-0.9729	-1.2267	-0.5972	-0.3817	-0.276	-0.5292	-0.2114	-0.2758	-0.0921	-0.1548
LysoPC(18:0)	0.9226	1.6039	1.333	1.4159	1.0284	1.392	1.4678	1.3803	-1.0593	-1.0365	-0.897	-0.6206	-1.319	-0.7916	-0.3749	-1.0432	-0.3509	-0.2248	-0.2557	-0.4096	-0.6849	-0.5749	-0.1798	-0.7211
(R)-3-hydroxybutyrylcarnitine	1.3032	1.4519	1.034	1.1343	1.4172	1.2618	1.2364	1.6223	-1.0532	-1.0889	-1.1291	-0.7642	-0.7638	-1.0729	-0.8562	-1.0268	-0.18	-0.5375	-0.1422	0.0087	-0.1219	-0.5825	-0.4286	-0.7221
PC(20:5/0:0)	1.5196	1.531	1.0133	1.3077	1.5181	1.301	1.019	1.258	-1.1002	-1.1838	-0.8891	-0.3973	-1.2304	-0.9098	-0.9352	-0.878	-0.2591	-0.2935	-0.1834	-0.0724	-0.6976	-0.2617	-0.5329	-0.6432
Cis-5-Octenoic acid	-0.7037	0.8983	1.3833	-0.1231	2.0775	0.784	0.1613	0.2107	-1.1552	-0.0238	-1.2558	-1.1083	-1.7791	-0.4386	0.0312	-0.4565	0.6431	-1.3355	1.3921	1.0727	0.5101	-1.1544	-0.0531	0.4226
Glu Trp	0.7676	0.619	0.7455	0.6959	1.1784	1.777	0.6296	1.8712	-1.3106	-1.2209	-0.8282	-1.8855	-1.3272	-0.2005	-0.0473	-0.0402	-1.0358	-0.7899	-0.5144	0.5521	0.6936	-0.6767	0.2813	0.0662
MG(0:0/20:1(11Z)/0:0)	-1.6232	1.3672	0.9445	0.6888	0.6611	1.1986	0.664	0.5862	-2.1109	-1.6997	-1.9759	0.1283	0.0527	0.5617	-0.2184	-0.686	0.7337	0.3285	-0.0704	1.0346	-0.2718	-0.2166	0.4734	-0.5503
3,6,7-Trihydroxy-4'-methoxyflavone 7-rhamnoside	0.2871	0.5479	2.006	1.2649	0.7086	0.9147	-0.5333	1.3248	0.0684	-2.359	-0.6845	-0.4363	0.161	-1.1444	-0.7414	-0.8054	0.436	0.1901	-0.3643	0.9789	-1.2485	-1.3026	0.2885	0.443
Saccharopine	-0.4307	0.5053	0.4919	1.485	1.1477	-0.1704	-0.2688	0.5406	-0.8872	0.0327	-0.8828	-0.0943	-0.6557	-0.3871	-1.9599	-0.3753	1.5174	0.5952	-2.7273	0.2549	1.2364	0.307	0.6918	0.0338
Quinone	-1.088	0.9907	0.5355	1.1373	-1.012	-0.1512	1.7089	-0.5218	-0.9242	-0.8242	-0.4078	0.2972	-1.2867	-1.3647	-1.0437	-1.4653	1.3028	1.4312	0.0376	0.0237	0.053	0.8982	0.3295	1.3442
Glyceric acid	0.0586	1.27	0.5463	0.5976	0.5159	0.3491	0.2899	0.1319	-0.4721	-1.5006	-1.2333	-2.0393	-1.2185	-1.1421	-0.9626	-1.3339	1.3341	1.424	0.3966	0.5679	0.2963	0.3682	1.396	0.36
(+/-) 5-iPF2alpha-VI	-0.0483	1.2095	0.3865	0.5969	0.5366	0.8282	-0.1005	-0.0583	-0.648	-1.3569	-1.9402	-2.074	-0.06	-1.6706	-0.93	-0.3205	-0.2092	1.4073	0.8638	0.5943	1.3862	0.5087	0.6996	0.3991
1-Palmitoylglycerophosphoinositol	0.151	0.5786	1.2562	0.4031	0.0702	0.9101	0.5241	-0.5809	-1.0091	-1.6344	-1.1187	-0.6775	-1.9312	-1.1861	-1.0035	-0.7982	0.0452	0.6926	1.3922	1.0375	-0.2115	0.4638	1.125	1.5015
Uridine	0.6346	0.0146	-0.1466	0.4067	0.6154	0.8765	0.4295	0.1887	-1.237	-0.8521	-1.069	-1.3093	-1.3666	-1.6189	-1.39	-1.4195	0.5301	0.3953	0.8596	1.6065	1.1073	0.8881	0.928	0.9282
Glycerophosphocholine	-0.4804	0.033	0.4557	0.9845	0.7629	0.3872	0.7373	-0.1825	-1.38	-1.0168	-0.9423	-1.3192	-1.481	-1.5656	-1.1339	-1.2714	1.1984	0.8493	0.7275	0.6418	1.1078	0.9602	0.7857	1.1419
LysoPC(18:1(11Z))	-0.2491	0.7418	0.2476	0.3027	0.6809	0.4227	0.2921	0.286	-1.754	-1.4191	-0.5841	-1.4904	-0.9153	-1.3403	-1.3402	-1.4024	0.8963	1.0945	0.9019	0.9749	0.8664	0.6157	1.3345	0.8366
Oleoyl glycine	0.3692	-0.1307	0.3186	0.603	0.3154	0.3507	0.5739	0.3982	-1.1678	-1.823	-1.0337	-0.8701	-1.1928	-1.5088	-1.4725	-1.3253	1.1694	1.248	0.6231	1.0444	0.7168	0.9684	0.992	0.8334
N-Palmitoyl Glycine	0.2621	0.1963	0.3896	0.231	0.4322	0.0887	0.4731	0.3057	-1.2225	-1.6798	-1.021	-1.4006	-1.1772	-1.3258	-1.4187	-1.1803	1.2462	1.1782	0.8179	0.9213	0.928	0.9824	0.7926	1.1803
1-Oleoylglycerophosphoinositol	0.4284	0.0613	0.5436	0.3711	0.5851	0.3047	0.5902	0.5369	-1.535	-1.4993	-1.4486	-1.286	-0.8764	-1.3106	-1.2359	-1.4643	0.583	0.7171	0.9315	1.1012	1.1709	0.9419	0.914	0.8751
Citramalic acid	0.2902	-0.0907	-0.1221	0.148	0.2531	0.4953	0.2662	0.3304	-1.2698	-1.3493	-1.1584	-1.3446	-1.0994	-1.5769	-1.3352	-0.9977	0.9722	0.9024	0.9745	1.0952	1.1665	1.1065	1.3785	0.9649
PE(20:4/0:0)	0.8144	0.801	0.3251	0.5153	0.0542	1.2504	0.3109	1.0614	-0.6712	-0.1075	-1.1727	-1.2069	-2.1061	-2.2005	-1.1428	-1.0914	0.4009	0.4352	0.3539	0.5997	1.3634	0.6766	0.5136	0.2233
Docosahexaenoyl Ethanolamide	-0.0917	0.8507	0.6846	0.7408	1.3315	0.1441	0.9308	0.672	-0.4503	-0.5434	0.0889	-1.0871	-2.1139	-2.5074	-1.98	-0.0605	0.7431	0.2705	0.3675	0.5504	0.1965	0.6711	0.4442	0.1474
ACEXAMIC ACID	-0.1521	0.4615	0.7343	1.1441	0.7179	0.4763	0.6173	0.8513	-1.7688	-1.1226	0.0384	-1.3639	-0.7876	-2.8675	-0.6518	-0.5333	0.5232	0.727	1.1261	0.023	0.0646	0.8996	0.3095	0.5335
PC(20:4/0:0)	1.1949	0.9982	1.2072	0.7717	1.1897	0.9006	1.075	1.2052	-1.9427	-1.1506	-1.4411	-0.7698	-1.6124	-0.8333	-0.9369	-0.8684	-0.1588	-0.4918	0.1264	0.4214	0.2192	0.4149	-0.0744	0.5558
4-Guanidinobutanoic acid	0.8631	1.3223	1.6496	0.688	0.9869	0.5438	0.2211	1.1634	-1.9915	-1.3278	-0.98	-0.9296	-1.5509	-0.8874	-0.6929	-1.156	0.684	-0.8001	0.1836	0.3565	0.1846	0.6399	0.5158	0.3136
Rutarin	0.7808	1.2061	0.8576	0.9552	1.1678	0.9207	0.918	0.9899	-1.3195	-1.9598	-1.3262	-1.3397	-0.6399	-0.9567	-1.4873	-0.7854	0.0182	0.2344	0.5149	0.1095	-0.6164	0.9674	0.3497	0.4407
Nalpha-Acetyl-L-glutamine	1.1676	1.4366	1.1057	1.144	1.0343	1.0673	0.8975	1.1443	-1.1766	-1.575	-1.214	-1.0833	-1.0722	-1.3921	-1.446	-0.9076	0.1234	0.2137	0.0343	-0.0842	0.0664	0.1273	0.3324	0.0562
Trans-Dehydroandrosterone	0.8569	0.986	0.9371	0.9733	0.9781	0.9153	0.8404	0.9179	-1.3567	-1.3759	-1.4334	-1.2991	-1.3406	-1.4051	-1.197	-1.4069	0.3881	0.4124	0.4763	0.3689	0.4481	0.4028	0.4815	0.4318
(3S)-3,6-Diaminohexanoate	0.0704	0.9355	0.9022	0.9108	0.9239	0.9459	1.0373	0.0108	-1.4595	-1.2977	-1.4119	-1.1842	-1.5982	-1.4162	-1.2568	-0.9097	0.7763	0.6182	0.7676	-0.0963	0.6542	0.7523	0.5638	0.7613
N-Arachidonoyl-L-Serine	0.2288	1.0595	0.4662	0.5115	0.7394	0.98	0.2432	0.6165	-1.3169	-1.1729	-1.2567	-0.998	-1.8478	-1.934	-1.0634	-0.9424	0.2386	0.7044	1.0657	0.5493	0.7156	1.0472	0.6176	0.7487
KAPA	0.6329	0.5833	0.6638	0.6809	0.7763	0.6577	0.8936	0.6505	-1.3211	-1.393	-1.47	-1.4701	-1.428	-1.4086	-1.3483	-1.2053	0.6664	0.7115	0.6961	0.6172	0.705	0.6826	0.7046	0.7219
5(S)-HEPE	0.4274	0.5479	0.5792	0.51	0.4343	0.4873	0.5999	0.5836	-1.7204	-1.5047	-1.2218	-1.2417	-1.3769	-1.342	-1.2131	-1.2811	0.7724	0.8246	0.7392	0.7478	0.8284	0.937	0.8788	1.0038
Linoleoyl ethanolamide	0.9634	0.3678	1.0691	0.5808	0.4517	1.1073	0.902	0.6667	-1.4661	-1.191	-1.4529	-0.9948	-1.256	-1.1613	-0.3429	-2.2803	0.8912	0.7993	0.3357	-0.0675	0.1398	0.7837	0.6304	0.524
Gymnodimine	0.7096	0.4279	0.8204	0.4111	0.98	0.6983	1.0344	0.9637	-1.6768	-1.5943	-1.4718	-1.1594	-0.7946	-1.219	-1.4469	-1.2339	0.3834	0.4958	0.6715	0.5926	1.2961	0.0931	0.621	0.3979
O-Arachidonoyl Glycidol	1.4044	0.9706	0.7829	0.2135	0.739	1.2159	1.0966	0.3866	-1.6937	-1.2984	-1.3664	-0.6932	-1.7256	-0.968	-1.3401	-1.04	1.069	0.7229	0.1718	0.494	0.3229	-0.1347	0.1471	0.5227
8,11-eicosadiynoic acid	-0.014	0.1788	0.8127	1.5677	0.5757	0.1745	1.0843	0.1884	-0.6538	-2.2763	-0.9132	-0.8099	-0.8438	-1.1949	-1.6836	-1.4285	1.0154	0.8608	0.0769	0.5962	0.9932	0.6073	0.3379	0.7484
LysoPC(20:4(5Z,8Z,11Z,14Z))	-0.0241	1.7309	0.2799	0.8928	0.6926	0.3914	0.4577	0.9021	-1.0558	-0.7588	-0.4897	-0.9671	-1.6906	-1.7228	-1.7728	-1.4516	-0.1476	0.3222	0.7383	0.8761	0.8417	0.4488	0.5995	0.9068
1-(11Z,14Z-eicosadienoyl)-glycero-3-phosphate	0.6946	0.8819	1.2619	0.9445	1.0532	0.6896	0.0798	1.0867	-1.1544	-1.9068	-0.5596	-0.9368	-1.6954	-0.9003	-1.8784	-1.089	0.3772	0.3496	0.9133	0.3914	0.4059	0.0301	0.6312	0.3297
{2-[5,7-dihydroxy-2-(4-hydroxyphenyl)-4-oxo-4H-chromen-8-yl]-4,5-dihydroxyoxan-3-yl}oxidanesulfonic acid	1.112	0.8182	0.8498	1.2286	0.7338	0.7914	0.5928	0.7563	-0.8176	-0.4724	-0.6041	-1.5184	-2.3451	-0.6947	-1.8277	-1.5548	0.1166	0.4959	0.7865	0.1756	0.2653	0.1781	0.3561	0.5779
(1S,16R)-5,7,10,11-tetrahydroxy-8,8,10,12,16-pentamethyl-3-[1-(2-methyl-1,3-thiazol-4-yl)prop-1-en-2-yl]-17-oxa-4-azabicyclo[14.1.0]heptadec-4-en-9-one	0.8174	0.9731	1.0026	1.0754	1.0585	0.6916	0.8104	0.8951	-2.1819	-0.1979	-1.2981	-0.4369	-0.8476	-1.1804	-2.0714	-1.3148	0.5259	0.5658	-0.3245	-0.1026	0.5606	0.4088	0.2478	0.323
Adlupone	-0.629	1.3404	0.9495	1.2646	1.3839	1.1347	1.1191	0.1128	-0.7957	-0.6951	-1.0987	-0.8238	-0.8865	-1.1206	-2.1963	-1.434	-0.085	0.0123	0.4095	-0.1125	0.3658	0.0125	0.7775	0.9946
Prenyl-L-cysteine	0.2989	-0.2633	1.2694	0.5474	-0.194	-1.0703	0.5091	-0.1016	0.075	1.3659	1.4456	0.5383	1.1484	0.8882	1.2906	-0.0256	0.0223	0.2225	-2.0359	-1.5059	-1.2456	-1.1295	-1.201	-0.8487
DL-2-Aminooctanoic acid	0.5402	0.0422	0.481	-0.1981	-0.0661	-0.431	-0.9853	-1.7266	0.8333	0.4253	1.1638	1.6634	1.5888	1.1782	0.2338	0.0111	0.9717	0.1341	-1.6113	-1.1512	0.0119	-0.6063	-0.564	-1.9391
Myristic acid	-0.5536	-0.028	-0.286	0.6768	-0.1282	-0.1376	-0.3052	-0.0083	0.8338	0.9235	1.3136	1.3994	0.4217	2.0573	0.1049	1.084	0.1592	-1.3082	-1.0261	-2.426	-0.3666	-1.2805	-0.3149	-0.8049
6-Keto-PGF1alpha	0.9648	-0.1548	0.5186	0.1886	0.2814	1.0472	-0.3709	-0.8695	0.0982	0.9543	0.4566	1.265	1.0008	1.4539	0.476	1.4751	-0.6988	-0.8001	-1.4188	-0.8782	-1.3326	-0.5296	-2.0951	-1.0323
D-Mannose 6-phosphate	-0.663	0.0334	-0.7246	-0.2384	0.0317	-0.45	0.1754	0.3303	1.1776	1.0859	1.3529	1.86	1.0496	0.9385	1.3306	1.0197	-0.9743	-1.252	-1.2498	-0.6785	-1.0729	-0.8298	-1.314	-0.9383
(2R,2'S)-Isobuteine	-0.7706	-0.2785	-0.403	-0.3247	-0.4212	-0.2188	-0.6106	-0.3695	1.1236	1.2399	1.2093	1.6191	1.2214	1.3527	1.4633	1.3293	-0.7199	-1.5177	-0.5927	-1.0773	-0.9823	-0.5187	-0.6437	-1.1095
Methionine sulfoxide	-0.5208	-0.6834	-0.7794	-0.5399	-0.6213	-0.3132	-0.619	-0.6867	1.2885	1.2538	1.4718	1.4404	1.4905	1.4012	1.2223	1.3866	-0.856	-0.8894	-0.8061	-0.9242	-0.5062	-0.7026	-0.6185	-0.8882
GPEtn(14:1/24:4)	-0.3795	-0.3408	-0.217	-0.5795	-0.8635	-0.3844	-0.6715	-1.539	0.9422	0.6014	1.6505	1.4995	1.6559	1.6105	1.1633	0.8173	-0.4639	-0.6131	-0.1841	-0.6748	-0.9236	-0.7248	-1.5995	0.2185
Cysteinyl-Threonine	-0.09	-1.0462	-0.5828	-0.0732	-0.3614	-0.2137	-0.6583	-0.958	1.2293	1.2524	1.1971	1.2858	1.7232	0.9015	0.9331	1.5635	-0.6023	-0.7744	-0.1068	-0.8704	-1.1467	-1.6809	-0.9429	0.0222
Chromotropic acid	-0.2047	0.4239	0.1973	-0.2427	-0.5937	-0.1791	0.4205	-0.0721	0.6602	0.6388	1.4899	1.0373	1.0636	1.127	0.9882	1.064	-1.6494	-1.0422	0.1137	0.5358	-2.2218	-1.5333	-0.8928	-1.1284
GPEtn(12:0/24:4)	0.5893	0.0343	-0.3476	0.4385	0.0766	0.1519	-0.1019	-0.0863	0.3054	0.7274	1.6769	1.7465	1.0803	1.1939	0.7556	0.6149	-0.8846	-1.8279	-0.0952	-0.5835	-0.8868	-1.5869	-1.5814	-1.4096
4-Pyrimidine Methanamine (hydrochloride)	0.3486	-0.6316	-0.3759	-0.2523	-0.504	-0.5061	-0.5577	1.0226	1.0829	1.2645	1.8308	0.7662	1.2937	0.5881	1.253	0.9652	-1.1299	-0.5684	-0.9126	-0.1005	-1.4012	-1.6389	-1.364	-0.4724
P-Tolyl Sulfate	0.3453	-0.0376	0.1968	0.3049	0.2062	0.6716	0.2721	0.3962	1.1156	1.0701	1.1067	0.8056	0.7396	0.944	1.148	1.1563	-1.4363	-1.3239	-1.3085	-1.2652	-1.3439	-1.2998	-1.2916	-1.1722
D-Myoinositol 4-phosphate	0.189	0.0364	-0.1336	0.6738	-0.3293	0.3611	0.2523	0.2712	1.2668	0.9369	1.1091	0.9315	1.0202	1.0796	1.1224	1.038	-1.2464	-1.4352	-1.7009	-0.9862	-1.0016	-1.2092	-0.6107	-1.6352
CAY10444	-0.0124	-0.3722	0.0772	-0.3246	-0.2671	0.0122	-0.2965	-0.2361	1.3597	1.3943	1.2641	1.353	1.0624	0.9748	1.2845	1.3773	-1.0526	-0.7156	-1.2082	-1.0786	-1.411	-1.2248	-1.1077	-0.8523
Urocanic acid	0.2618	-0.556	0.2931	-0.1262	-0.083	0.021	0.1209	0.1753	1.322	1.5445	0.6939	0.926	0.5072	1.371	1.3721	1.4019	-1.1392	-0.9545	-1.3183	-1.3876	-1.0578	-0.7741	-1.3485	-1.2657
15(R),19(R)-hydroxy Prostaglandin E1	-0.0515	0.184	1.5923	-0.0247	0.2681	0.3642	0.7526	-0.3793	1.4513	0.6257	0.7869	0.5339	0.3276	0.7188	0.9295	1.1583	-1.219	-1.5238	-0.6263	-0.7049	-1.1335	-2.4515	-0.6423	-0.9365
PE(18:1(9Z)/0:0)	0.0616	0.695	0.9632	0.6257	1.038	0.044	1.1254	0.7169	0.2135	-0.2546	0.8708	0.9862	0.9397	0.6024	0.824	0.6211	-1.6227	-1.0125	-2.1338	-0.9992	-0.8743	-1.106	-1.5385	-0.7861
Hydroxyphenyllactic acid	0.5385	0.6244	0.9538	1.3379	0.8699	1.1099	0.478	1.0688	1.5795	0.1523	0.4653	0.3649	0.3581	0.1312	0.1115	-0.2305	-1.1551	-1.6624	-1.5903	-0.8523	-1.7037	-1.1118	-0.9451	-0.8928
N-Acetyl-alpha-D-glucosamine 1-phosphate	0.5529	1.3686	0.6564	1.7239	0.2395	0.4794	0.8704	0.9311	0.7446	0.1529	0.4936	0.0441	0.5242	0.7204	0.1272	0.5464	-1.4582	-1.8777	-1.2013	-1.135	-1.4254	-0.9884	-1.0448	-1.0447
All-trans-3,4-Didehydroretinoate	0.9267	0.9737	0.818	0.2695	1.0273	0.1459	0.9254	1.0339	0.7553	0.9331	0.5731	0.2433	0.5905	-0.0115	0.6291	0.5731	-1.1697	-1.8836	-1.7291	-1.0787	-1.5072	-0.941	-0.8014	-1.2957
N-Acetyl-L-methionine	0.9634	0.6562	0.9663	0.9774	0.7176	0.8847	1.0382	1.0004	0.5722	0.6074	0.4556	0.1441	0.4332	0.3549	0.4987	0.5115	-1.12	-1.3488	-1.5094	-1.4484	-1.4079	-1.3444	-1.3072	-1.2958
Gamma-Glu-Cys	1.0731	1.0393	1.0186	0.8685	0.6546	0.98	1.1	0.9912	-0.0603	0.5307	0.3207	0.119	0.3347	0.4395	0.5826	0.3491	-0.7491	-1.7166	-1.222	-1.2897	-1.1038	-0.9811	-1.6935	-1.5853
6-hydroxy-7-methoxy-3-(3-methoxyphenyl)-4H-chromen-4-one	2.0381	0.33	-0.043	-0.5656	-0.5294	-0.9617	0.1322	-0.9538	-1.0543	-1.7599	-0.8062	-0.3994	-0.5723	0.0113	-0.2647	-0.8232	-0.3946	1.8319	1.6912	-0.2755	1.1194	0.1035	0.7771	1.3689
Pro Thr	2.2139	-0.902	0.9551	0.7811	-0.0756	1.2421	-1.0778	-1.2552	-1.4485	-1.6677	-1.6782	-0.8563	0.5335	0.0987	0.6678	-0.034	0.445	0.9393	-0.3637	0.1283	0.808	-0.2341	0.2098	0.5705
6-{[2-(1,2-dihydroxypropan-2-yl)-7-oxo-2H,3H,7H-furo[3,2-g]chromen-9-yl]oxy}-3,4,5-trihydroxyoxane-2-carboxylic acid	-0.9849	-1.706	-0.8621	-0.8664	-1.4022	-0.8952	-0.5815	-0.9273	-0.1559	0.0626	-0.3031	-0.4551	-0.3346	-0.0097	-0.7286	0.413	1.3516	1.6564	1.474	0.8139	0.7748	1.3306	1.2561	1.0797
Spermidine	-0.8795	-1.0896	-1.0275	-1.1492	-1.1079	-0.6227	-1.1651	-0.8982	-0.0046	-0.5159	-0.4746	-0.3618	-0.0978	-0.2299	-0.475	-0.3388	1.2114	1.1436	1.2946	1.7153	1.2277	1.3863	1.3081	1.1509
1,7-Dimethylguanosine	-0.8516	-0.8078	-0.8297	-1.1679	-1.4307	-0.6778	-1.4983	-0.8068	-0.034	-0.4126	-0.2473	0.0368	-0.3912	0.0249	-0.6121	-0.4629	1.0647	1.405	1.6252	1.3281	1.066	1.1474	1.3631	1.1695
N-Decanoylglycine	-1.1136	-0.9863	-0.8334	-1.1231	-1.0009	-1.104	-0.709	-0.8739	-0.2566	-0.4367	-0.4329	-0.478	-0.3592	-0.156	-0.3961	-0.3668	1.1885	1.5315	1.4639	1.2071	1.3495	1.2372	1.2568	1.3919
5-Methylcytidine	-1.1278	-0.8123	-1.0579	-1.1692	-1.0325	-0.931	-1.1591	-0.9536	-0.4059	-0.4105	-0.2927	-0.1333	-0.2299	-0.2598	-0.3751	-0.0958	1.3992	1.3929	1.1633	1.3323	1.2324	1.3448	1.2463	1.3351
N2,N2-Dimethylguanosine	-1.069	-1.1714	-1.0863	-1.0692	-1.0833	-1.1083	-0.97	-0.5308	-0.2179	-0.228	-0.0888	-0.096	-0.5969	-0.3729	-0.2563	-0.4251	1.4619	1.41	1.4315	1.3239	0.8922	1.3756	1.238	1.2372
PC(20:2(11Z,14Z)/0:0)	-0.8306	-0.9287	-1.1315	-0.7548	-1.3718	-1.1404	-0.9191	-0.5505	-0.5189	-0.6449	-0.1361	-0.2017	-0.5596	-0.2259	-0.2584	-0.3239	1.3197	1.5915	1.4128	1.0573	1.2481	1.1623	1.4795	1.2253
D-Glucarate	-1.2163	-0.635	-0.206	-0.2606	-1.168	-1.1433	-0.9968	-0.4369	-0.866	0.0372	-0.4265	-0.8266	-0.0494	-0.0898	-1.2386	-0.6092	1.3478	1.6117	1.1516	1.1093	1.5057	0.8015	1.7187	0.8855
6Z,9Z-octadecadienoic acid	-0.6033	-0.6844	-0.4514	-0.673	-0.9694	-0.9081	-0.7658	-0.4547	-1.2347	-0.8221	-0.7124	-0.5882	-0.4513	-0.6504	-0.6602	-0.1194	1.6601	1.4222	1.2586	1.6118	1.1146	1.016	1.4644	1.2012
N-methylundec-10-enamide	-0.7865	-1.0967	-1.0065	-0.7244	-0.8705	-0.9492	-1.2383	-0.5872	-1.1211	-0.203	-0.5171	-0.2676	-0.3576	-0.4715	0.0521	-0.3639	1.2555	1.2396	1.3305	1.574	1.3249	1.2471	1.4827	1.0546
N-Undecanoylglycine	-0.8476	-1.2751	-0.8122	-0.6921	-1.0546	-0.9583	-0.9787	-0.5982	-0.8375	-0.2452	-0.6437	-0.3292	-0.2892	-0.4789	-0.0906	-0.5155	1.4553	1.3531	1.3076	1.2838	1.135	1.1807	1.549	1.3824
Adenosine monophosphate	-0.7409	-0.8607	-0.8942	-0.1752	-0.5453	0.5072	-0.3011	-0.4589	-0.8423	-1.455	0.1498	0.0125	-1.0795	-0.7858	-1.1918	-0.5159	1.3888	0.9425	0.1441	0.4144	2.1705	1.5836	1.6328	0.9004
1-(11Z-eicosenoyl)-glycero-3-phosphate	-1.0558	0.2475	-0.614	-0.149	-0.0904	0.0696	-0.281	-0.4999	-0.6603	-1.1728	-0.7529	-0.7327	-1.2828	-0.7792	-0.7304	-1.2316	1.6946	1.7237	1.0878	1.4288	0.3429	1.0873	1.7812	0.5695
8-Hydroxyguanine	-0.5988	-0.209	-0.4971	-0.7439	-0.5994	-0.758	0.183	-1.039	0.0251	-0.8318	-0.6165	-0.3803	-1.1682	-0.7602	-1.362	-0.9464	1.5304	1.3606	0.9892	0.8105	1.087	1.4884	1.5686	1.4676
2-Methylbutyroylcarnitine	-0.6799	-0.921	0.2066	-0.1787	-0.611	-0.6397	0.2049	0.2932	-1.0951	-0.5863	-0.4548	-1.0256	-1.031	-0.5027	-1.5562	-1.2664	1.1484	1.4116	0.84	1.1963	1.0561	1.1353	1.3885	1.6677
Cis-4-Hydroxy-D-proline	-0.4613	-0.2586	-0.1791	-0.1272	-0.833	-0.2837	0.1416	-0.4078	-1.0895	-0.7969	-0.6848	-1.2017	-1.1123	-1.0156	-0.6474	-1.324	1.5174	1.2275	1.4778	1.1658	0.9682	1.4416	1.4483	1.0345
LysoPC(20:3(5Z,8Z,11Z))	-0.8591	-1.0262	-0.2689	-0.0167	0.208	-0.6483	-0.94	-0.9082	-0.4953	-1.3841	-0.2858	-0.9332	-0.9013	-0.5897	-0.5841	-0.706	1.5001	1.2202	1.5006	1.0353	1.5269	1.0802	0.9012	1.5741
LysoPE(20:2(11Z,14Z)/0:0)	-0.5089	-0.9238	0.0419	-0.637	-0.7021	-0.3152	-0.4743	-0.3022	-0.9539	-1.1452	-0.8484	-0.8049	-0.3903	-0.8493	-0.9493	-0.7831	0.9576	1.5978	1.4172	1.0989	1.6602	0.824	1.4653	1.5251
UDP-glucose	-0.8269	-0.194	-0.5923	-0.5146	-0.1604	-0.71	-0.6038	-0.5203	-0.6597	-0.8836	-1.0875	-0.604	-0.9951	-0.8635	-0.8744	-0.7171	1.4975	1.2045	1.2917	1.2189	1.5241	1.4554	1.3844	1.2308
LysoPC(22:2(13Z,16Z))	-0.747	-0.096	-0.0881	-0.8061	-0.4731	-1.0135	-0.8849	-1.072	-0.1776	-0.6071	-0.9037	-0.6227	-0.6341	-0.6866	-1.0993	-0.6978	1.1033	1.4142	1.475	1.3275	1.6085	0.9007	1.3982	1.3821
3,4,5-trihydroxy-6-{[7-hydroxy-2-(4-hydroxyphenyl)-4-oxo-3-[(3,4,5-trihydroxy-6-methyloxan-2-yl)oxy]-4H-chromen-5-yl]oxy}oxane-2-carboxylic acid	0.3172	0.049	-1.3524	-1.2218	-1.5672	-0.1212	-1.2124	-0.5892	-1.0288	0.7918	0.2108	0.1389	-0.8814	-1.1462	0.521	-1.2349	1.4013	0.8564	1.5795	1.164	0.6412	1.2279	0.4787	0.978
4-Hydroxy-alprenolol	-1.01	0.0659	-0.2734	-0.0364	-0.5053	-0.7549	-1.0608	-0.4691	-0.8929	-0.4692	-0.4454	-0.3764	0.0185	-0.8182	-1.6882	-0.7782	0.1408	0.8708	2.0262	1.2284	1.6353	1.9388	0.6639	0.9896
Acorusnol	-1.0796	0.1167	-0.3368	-0.379	-0.3281	-1.2094	-1.0252	-0.6224	0.3956	0.1906	-0.4541	0.0368	-1.0364	-0.2477	-1.174	-1.7743	-0.0836	1.0415	1.8089	0.7823	1.5653	1.0104	1.1578	1.6447
Glutathione, oxidized	-1.0216	0.2929	-0.5186	0.2931	-0.5935	0.1929	-1.3546	-1.1676	-0.6492	-0.2869	0.5768	-0.0142	-0.8645	0.3481	-1.2086	-1.7348	1.0703	0.7421	1.0298	0.4097	2.2321	1.7426	-0.3465	0.83
Spermine	-0.9959	-1.0894	-0.9533	-0.8775	-0.6477	0.0568	-0.5484	-1.3024	-0.1095	-0.9595	0.0692	-0.703	0.0707	-0.0191	-0.6096	-1.1093	1.1226	0.723	1.3261	1.5429	1.222	2.1608	0.4479	1.1825
Ribothymidine	-0.9597	-0.6295	-0.9087	-0.4492	-1.0177	-0.2065	-0.7838	-1.0414	-0.6779	-0.2808	-0.1349	-0.8571	-0.5356	-0.7678	-0.6776	-0.7696	1.4543	1.4595	1.7113	1.1475	1.352	1.3126	0.9541	1.3066
Xanthosine	-0.5565	-0.9306	-1.4349	-0.5848	-1.3368	-0.152	-0.4831	-1.6098	-0.561	-0.0632	0.2953	-0.5821	-0.3371	-0.4212	-0.0457	-0.8877	1.7327	1.1847	1.5942	0.7555	1.5192	1.3952	0.5966	0.913
Ethyl hydrogen sulfate	1.1096	-0.8335	-0.1744	-0.5056	-0.4918	-0.4874	0.8712	-1.1633	0.0918	0.0747	-1.359	0.3099	1.2645	-3.0651	-0.3597	-0.5049	0.0798	0.8808	0.1866	1.2985	1.1755	0.5925	0.7451	0.2642
(+)-15,16-Dihydroxyoctadecanoic acid	0.3184	0.6554	0.1161	-0.7215	-0.1427	-0.0102	0.9136	-0.0371	-0.2883	-1.5525	-1.7987	-0.7972	-0.3462	0.1682	-1.4087	-1.5551	1.7349	-0.5683	0.4862	0.7581	1.6822	-0.026	1.5724	0.8466
2-(3-hydroxyphenyl)-1lambda-chromen-1-ylium	-0.744	0.5428	0.1091	-0.0994	-0.0182	-0.1588	1.528	-0.07	-0.3184	-0.2328	-0.949	-1.3596	-0.4843	-1.2935	-2.4035	-0.3304	1.3358	0.0879	0.1864	-0.063	2.1442	1.0638	1.1761	0.3506
Acetylcysteine	0.5897	0.5179	0.2742	0.0838	0.5061	0.346	-0.3366	-0.5471	-0.3404	-0.1312	-2.6075	-1.0559	-2.0527	-0.8313	-0.4394	-0.7932	0.4992	0.9559	-0.0531	0.5037	1.6905	1.1173	1.0482	1.056
Dhurrin 6'-glucoside	-0.3992	0.3159	0.3942	0.4689	0.2961	-0.2478	0.2362	-0.73	0.1372	-0.6442	-2.1885	-0.4059	-1.6883	-1.1542	-1.2363	-1.1565	1.7368	0.4881	0.7479	0.6794	0.731	1.1808	1.3028	1.1356
Guanosine	0.1075	-0.2743	-1.0056	0.4469	-0.5221	-0.3266	-0.7066	-0.3959	-1.1968	-0.1998	-0.9677	-1.6301	-0.521	0.2377	-1.2196	-1.0685	0.6089	0.5142	0.8675	2.0836	1.3158	1.3833	0.9022	1.5672
Pantothenic Acid	-0.1487	-0.869	-0.727	0.2503	0.6824	-0.3402	0.6327	0.4873	-1.1499	-0.7311	-2.0379	-0.3892	-0.6492	-1.2733	-0.8313	-1.3043	1.1402	0.7461	0.4723	0.8183	0.8841	1.508	1.3492	1.4801
PC(22:5/0:0)	-0.6249	0.2217	0.2819	0.2678	0.0247	0.3664	0.5077	-0.1994	-1.4327	-1.0632	-1.2862	-1.1225	-1.3905	-0.5759	-1.2382	-0.9819	0.6982	-0.0926	1.8127	1.3947	1.3075	0.514	1.2409	1.3697
Janthitrem C	-0.1694	0.5098	-0.0535	-0.0169	0.292	0.3153	0.2139	-0.1346	-1.693	-1.2301	-1.252	-0.9092	-1.4038	-0.5083	-0.991	-1.526	0.8829	0.3838	1.6157	1.2643	1.2564	1.039	0.8159	1.2987
Phosphocreatine	-0.88	0.0282	-0.1052	-0.3166	0.0994	-0.0951	-0.3129	-0.0751	-0.4907	-0.7212	-1.9112	-0.8261	-0.9987	-0.5128	-1.2922	-1.2894	1.2897	0.9323	1.1327	0.915	1.8133	1.1728	1.2327	1.2109
PC(18:1/0:0)	-0.8045	0.4243	-0.1243	-0.0561	0.1446	-0.0375	-0.2962	-0.4273	-1.1822	-1.2803	-1.0802	-0.5053	-0.8788	-1.0984	-1.1997	-1.2986	0.5916	1.1945	1.5269	1.2498	1.3184	1.3952	1.2609	1.1633
2-hydroxy-3-({3-[3-methoxy-4-(sulfooxy)phenyl]prop-2-enoyl}oxy)butanedioic acid	-0.3345	0.2898	0.0964	-0.0415	-0.3142	-0.0815	0.328	-0.666	-1.0144	-0.556	-0.7721	-0.7618	-0.7881	-1.5912	-1.6605	-1.49	1.4041	0.7582	1.3255	0.802	1.526	1.2871	1.0313	1.2233
(1'R)-Nepetalic acid	-1.0886	-1.4619	-0.8997	-1.3205	-0.0116	-0.4163	-0.2239	-1.8197	1.112	1.7607	0.0209	0.4188	-0.1256	-0.6391	1.7773	1.6212	-0.0467	1.087	0.3478	-0.3908	-0.2669	0.7765	0.4911	-0.7019
Riboflavin (Vitamin B2)	-1.7159	-1.2439	-0.9775	-0.948	-0.423	-0.9903	-0.7654	-1.7727	0.5466	1.6582	-0.2301	1.4492	1.2552	0.141	1.3824	0.3147	0.6732	0.6196	0.3987	0.4678	1.1084	0.0558	-0.5657	-0.4383
1,2,3-Trihydroxybenzene	-0.472	-0.9571	-0.3643	-2.4775	-1.4768	-1.4788	-0.828	0.7714	0.9541	0.7789	1.0059	0.5857	1.35	1.2947	1.1161	1.0763	-0.5095	0.2936	0.0554	0.0615	0.2537	-0.2115	0.0178	-0.8395
(+/-)-Ribaline	-0.6909	-1.545	-0.9352	-1.2244	-1.376	-1.2143	-1.3066	-0.5038	0.8301	1.1379	1.1073	1.026	1.4372	0.7974	1.7073	1.3364	-0.077	0.1664	-0.2194	-0.2601	-0.3278	-0.4891	0.5087	0.115
2-Imino-4-methylpiperidine	0.0068	-1.2564	-0.225	-1.2882	-1.6989	-1.2109	-1.0937	-0.6253	1.3305	1.651	1.1607	0.2692	1.0308	1.8542	0.7582	1.0471	-0.9353	-0.2428	-0.2607	-0.6877	0.4517	0.0068	0.0259	-0.0681
PE(20:2(11Z,14Z)/P-16:0)	-1.5461	-0.3644	0.0024	0.113	-0.602	-0.5483	-1.573	-0.705	1.7635	0.2479	2.3729	1.1311	0.6243	1.3493	0.7751	0.7928	-0.7378	-0.1479	0.3875	-0.2975	-1.0874	-0.4801	-0.8066	-0.6634
Butyryl-L-carnitine	-1.1815	-0.2941	-0.7262	-1.1815	-1.2323	-0.3884	-1.4164	0.2908	1.5326	1.629	1.5842	0.6536	0.2029	1.3167	1.5381	0.909	-0.0615	-0.5966	-0.104	-0.1404	-0.7837	0.2398	-0.5322	-1.2578
2-(3,4-dihydroxyphenyl)-5,6,7,8-tetrahydroxy-3,4-dihydro-2H-1-benzopyran-4-one	-1.0627	-0.5074	-0.9702	-0.3015	-1.4495	-0.5824	-0.7427	-0.0446	1.0524	1.5125	1.1267	1.2242	1.8353	1.2693	0.7818	1.4157	-0.205	-0.0344	-1.0629	-0.5211	-1.2826	-0.5058	-0.3357	-0.6095
L-Ascorbic acid	-1.3374	-0.0222	-1.0251	-0.6668	-0.9948	-0.8765	-1.4853	-1.3422	1.4587	0.7837	1.351	0.9951	1.4695	1.3171	0.787	1.6696	0.1574	-0.1733	-0.487	-0.3298	-0.298	-0.5203	0.1298	-0.5602
PC(14:1(9Z)/22:2(13Z,16Z))	-1.5889	-0.6496	-0.7634	-0.9082	-0.8004	-0.9454	-1.5811	-1.1769	1.0513	1.3375	1.1525	1.6324	1.2102	1.2794	1.0445	1.1509	-0.2765	0.208	-0.2508	-0.5176	-0.2003	0.1945	-0.5386	-0.0635
1-Hexanol	-0.9951	-1.0469	-0.8599	-1.0942	-0.9999	-0.9962	-1.195	-0.7908	1.3718	1.3389	1.326	1.2349	1.2151	1.1351	1.5499	1.3738	-0.2937	-0.2461	-0.4222	-0.5319	-0.3335	-0.1421	-0.3207	-0.2774
Dodecanoic acid	-1.0206	-1.1096	-0.9088	-0.7394	-0.6899	-0.8284	-0.8618	-0.9239	1.3802	1.3654	1.2894	1.2733	1.3539	1.2922	1.4422	1.4015	-0.2305	-0.1458	-0.6095	-0.4617	-0.5494	-0.6519	-0.3893	-0.6777
Armillaripin	-2.877	0.2595	-1.4813	-0.3447	0.3241	-0.3731	-1.5973	-1.4278	0.0597	0.517	0.0866	0.5514	0.0664	0.8951	0.2046	-0.4348	-0.4013	0.3522	0.8162	1.2164	1.112	0.9721	1.0217	0.4823
LysoPE(22:2(13Z,16Z)/0:0)	-1.6559	-0.0704	-1.5518	-1.2026	-0.3281	-1.7959	-0.72	-0.8887	-0.1895	-0.2477	0.6768	1.0651	0.2234	-0.1876	-0.5149	-0.3347	0.1139	1.4468	0.3509	1.7215	1.4011	0.9563	0.9985	0.7335
PE(22:5/0:0)	-1.7095	0.2049	-1.4443	-1.0163	-0.9676	-0.8042	-1.3522	-0.9303	-0.3672	0.2498	0.8774	0.2383	-0.5039	-0.5101	-0.3295	-0.3144	0.0539	0.9005	1.1998	1.4078	1.4875	1.275	1.0208	1.3338
(Z)-9-Cycloheptadecen-1-one	-1.0204	-1.0377	-1.4131	-0.4416	-0.8411	-0.9528	-0.5911	-1.6477	0.413	-0.7443	1.2575	0.7648	0.3573	0.0481	2.2219	-0.0208	0.3223	-1.2248	0.6065	0.4679	1.5063	0.5978	1.0691	0.3031
Palmitic amide	-1.3998	-1.1622	-1.9913	-0.7954	-1.1194	-1.5371	-1.2974	-0.8555	1.2602	0.5637	0.3536	0.1907	0.5767	0.9122	0.9595	0.0385	0.3135	-0.0563	0.9261	1.2539	1.0103	0.2678	0.6885	0.8995
Arabinonic acid	-1.4244	-0.8075	-1.3715	-0.2744	-2.1375	-1.5951	-1.4971	-0.8686	0.4413	0.708	0.4796	1.0325	-0.0767	0.5988	0.7494	0.2385	0.7152	0.2667	0.8413	0.6803	1.3749	0.4287	1.1551	0.3425
O-Phosphorylethanolamine	-1.2243	-1.5675	-1.5405	-1.0858	-1.7185	-0.7613	-1.1555	-1.0879	1.1337	0.0491	0.2957	-0.1636	-0.0123	0.478	0.3275	0.662	0.7046	0.9011	0.5035	0.9669	1.1145	1.0331	1.3498	0.7979
6-[5]-ladderane-1-hexanol	-0.983	-0.7387	-1.6116	-1.0819	-1.4093	-1.2889	-1.6813	-1.6477	-0.0012	0.4459	0.6678	0.6815	0.6951	0.7052	0.3909	0.1548	0.7548	1.3162	0.763	1.0632	0.625	1.1343	0.6361	0.4099
Adenosine diphosphate ribose	-1.3573	-0.9946	-1.1003	-1.2825	-1.2459	-1.6342	-1.2994	-1.7142	0.998	0.5944	-0.0824	1.0114	0.467	0.6693	0.351	0.3717	0.9167	0.6928	0.7775	0.927	0.8717	0.9818	0.7207	0.3599
1-Methylhistamine	-1.1392	-1.3461	-1.1526	-1.5011	-1.1348	-1.3633	-1.4199	-1.8032	0.5774	0.4959	0.5669	0.7599	0.7184	0.5287	0.5302	0.5345	0.9329	0.6766	0.4735	0.7954	0.608	0.7003	1.1871	0.7746
PE(20:1(11Z)/P-16:0)	-2.1346	-0.1873	-1.8815	-0.7388	-1.3093	-2.1256	-0.1687	-0.718	1.3278	0.7212	0.6621	0.6303	1.0256	0.9814	0.702	0.3938	0.5864	0.2544	0.6811	-0.2614	0.6018	0.1168	0.6376	0.203
PE(20:3(8Z,11Z,14Z)/P-18:1(11Z))	-1.4967	-0.7952	-1.4483	-1.2234	-1.5774	-1.2219	-1.2379	-1.1906	1.1207	1.154	0.9873	1.0488	1.2709	0.9718	0.8653	0.9851	0.4803	0.2662	0.4305	-0.0646	0.0704	0.0779	0.3643	0.1625
CYCLOLEUCINE	-1.3629	-1.375	-1.2983	-1.1984	-1.6494	-0.9564	-1.2191	-1.2776	0.7863	0.7661	1.018	0.9032	1.1707	1.0443	1.2195	1.1666	0.3363	0.4747	0.1731	-0.1978	0.5493	0.4069	0.2715	0.2482
2,3-Dimethyl-2-cyclohexen-1-one	-0.8876	-0.9977	-1.4856	-1.1668	-1.6487	-1.5432	-1.2531	-1.4404	0.9895	0.709	0.983	0.9567	0.9982	0.5366	1.2952	0.5264	0.4852	0.2328	0.8602	0.7021	0.0529	0.8501	0.0151	0.2301
2,5-Dimethylbenzaldehyde	-1.1122	-1.546	-1.3383	-1.1815	-1.3457	-1.5493	-1.4342	-1.211	0.9637	0.7665	0.7717	1.0476	0.8979	0.8418	1.0461	0.5164	0.2657	0.2545	0.2885	0.9366	0.4512	0.7697	0.2641	0.636
Alpha-Methylstyrene	-1.0995	-1.3762	-1.5752	-1.1526	-1.1869	-1.3727	-1.5116	-1.1287	0.9217	0.9877	0.3183	1.2255	1.1223	0.7741	1.3023	0.5323	0.4327	-0.1801	0.4874	0.8393	0.1683	0.661	0.4873	0.323
PC(20:3(5Z,8Z,11Z)/P-18:1(11Z))	-0.8918	-1.5591	-1.3173	-0.6928	-0.6931	-0.7963	-0.9551	-1.4869	0.373	0.6712	1.069	-0.7162	0.9142	1.2711	1.2165	0.9754	0.43	0.7048	1.0981	-1.7487	0.3694	0.8082	0.4619	0.4947
Beta-Alanine	-0.7422	-1.7659	-1.4691	-0.7074	-1.6629	-1.5271	-0.7599	-0.7003	0.0783	-0.0599	0.6519	0.3076	1.1614	0.7713	-0.0006	0.4523	0.982	1.7392	0.2278	0.0784	1.3011	0.7479	-0.3032	1.1992
Creatine	-0.8682	-1.4754	-1.7816	-0.5811	-1.5312	-1.2695	-0.7057	-1.077	0.0115	0.0911	0.9197	0.5776	1.4087	1.5393	-0.2165	0.6558	0.898	0.9023	0.3066	0.0244	1.0559	0.9463	-0.6853	0.8542
Creatinine	-0.8007	-1.7544	-1.7801	-0.911	-1.2143	-1.038	-0.1604	-1.4263	0.027	-0.2761	0.6876	0.0137	1.6175	1.1844	-0.1756	0.6365	0.891	1.1262	0.8193	-0.3402	0.8828	0.9274	-0.0209	1.0845
I-Methyl-4-nitro-imidazole	-0.9019	-2.4091	-0.9522	-1.2492	-1.7788	-1.2194	-0.9432	-0.3217	0.6776	0.7352	0.9511	0.4349	0.681	0.9546	0.6939	0.9345	0.4737	1.0471	-0.4775	0.2937	0.5467	0.9483	0.1033	0.7774
Glycerol	-1.2073	-2.0048	-1.2502	-1.3529	-1.4508	-0.6121	-1.2308	-0.0621	0.5645	1.1106	1.0446	0.4797	1.8064	0.3217	-0.1634	0.3122	0.6197	1.6071	-0.0269	0.1337	0.4718	0.6692	0.3186	-0.0984
Taxiphyllin	-2.239	-0.7696	-1.2	-0.2851	-0.8233	0.276	-0.4743	-1.1611	1.3703	-0.0531	-0.6332	-0.6507	-0.1456	-0.3143	0.3138	0.3764	0.3686	0.6228	1.986	-0.6165	0.7066	2.0382	0.904	0.4032
Farnesyl acetone	-1.1188	-0.6886	-1.4611	-1.0102	-1.5242	-0.83	-0.9742	-1.234	-0.8	-0.1609	0.1103	0.4999	0.244	0.2218	0.7135	-0.3973	0.9088	0.2732	1.2153	1.8464	1.214	1.6555	0.8595	0.4371
(R)-Carvotanacetone	-0.4671	-1.5915	-1.5661	-1.2103	-0.7175	-1.2391	-0.6672	-1.3419	-0.3024	0.623	-0.7426	0.8322	-0.2257	0.4857	0.7976	-0.276	0.5	1.3533	1.874	0.6337	0.4848	1.4784	0.4526	0.8319
PC(24:4/0:0)	-0.9487	-1.2357	-1.2616	-0.6325	-1.0172	-1.304	-1.051	-1.5914	-0.2834	-0.1429	0.1151	0.0545	0.1475	-0.0831	0.1997	-0.4925	1.143	0.9477	1.2611	1.6848	1.1348	0.861	1.3055	1.1892
PC(16:1/0:0)	-1.3658	-1.0856	-1.2071	-1.1147	-1.2252	-1.0663	-1.1292	-1.5018	-0.2414	0.0196	0.0082	0.1598	0.1071	0.3343	0.16	-0.0678	1.0978	0.851	1.4489	1.3041	1.2198	1.0898	1.015	1.1895
Cytosine	-0.6498	-1.4972	-0.9344	-1.3364	-1.6491	-1.5628	-0.8914	-0.8269	0.0807	0.0547	0.0698	-0.0566	0.0414	-0.1991	0.124	-0.0517	1.4951	1.2225	0.9938	1.2649	1.0795	1.0839	1.1026	1.0425
3,4-Dehydrothiomorpholine-3-carboxylate	-0.6075	-1.981	-1.0115	-1.3505	-1.1744	-1.4677	-1.0009	-1.0925	-0.1686	0.168	0.182	0.1336	0.287	0.1193	0.2752	-0.1074	0.9076	1.2557	1.11	1.031	1.0953	1.244	1.2739	0.8795
Valyl-Cysteine	-1.8123	-1.5145	-1.0991	-1.2329	-1.1465	-1.2656	-1.2486	-1.1297	0.2325	0.0231	0.3668	0.6599	0.3235	0.2502	0.5093	0.176	1.011	0.8816	0.9961	0.9065	1.014	1.0707	0.9249	1.1029
2-O-Methylcytosine	-1.1485	-1.1429	-1.0374	-1.2887	-1.4393	-1.1151	-1.0578	-0.9119	-0.1324	-0.1047	-0.1447	-0.0677	-0.081	-0.2196	0.0337	0.0183	1.2911	1.4986	1.0765	1.1476	1.0779	1.2934	1.1112	1.3434
12-amino-dodecanoic acid	-1.5769	-1.3929	-0.9161	-1.2572	-1.2542	-0.9838	-0.9586	-1.0672	0.0505	0.0817	-0.1204	-0.1984	0.0463	0.1496	-0.2324	0.1174	1.1513	1.199	1.3605	1.1646	0.9754	1.277	1.2328	1.1521
5-Aminosalicylic Acid	-1.3858	-1.3828	-0.8923	-1.0722	-1.0655	-1.376	-0.9894	-1.1775	0.4547	0.2597	-0.592	0.0253	-0.0236	-0.1933	-0.083	0.164	1.5486	1.0427	1.1866	0.9483	1.0311	1.1658	1.3018	1.1048
N-Acetylglutamine	-1.2175	-1.4865	-1.0421	-1.2857	-1.4	-1.1388	-1.1448	-0.9227	0.7623	0.0155	-0.2424	0.1806	-0.1245	-0.133	-0.0266	0.2359	1.3155	0.846	0.9059	0.8862	1.13	1.2948	1.1896	1.4024
8(S)-HETrE	-1.7457	-0.7656	-1.9463	-0.4965	-1.084	-1.1243	-0.8586	-1.5196	0.3629	0.4548	0.3028	0.4569	0.7452	-0.2806	-0.379	0.0772	0.8135	1.2541	0.6797	1.2004	1.4554	1.2086	0.5776	0.6111
Oleamide	-1.5524	-0.8997	-1.6387	-1.1327	-0.7809	-1.3415	-0.8774	-1.2483	-0.0151	0.4732	0.1855	-0.073	0.0423	-0.2904	0.5425	0.7955	1.5916	1.7985	0.2769	0.3616	0.8705	0.6037	1.2876	1.0209
9,12,15-Octadecatrien-1-ol	-1.3191	-0.9139	-1.5654	-0.2078	-0.6478	-1.3407	-0.8704	-0.586	0.2694	-0.5466	-0.512	-0.8419	-0.131	0.1661	0.2072	-0.7395	0.8306	0.7018	1.5741	1.6294	1.4469	0.632	1.4424	1.3221
2,6,6-Trimethyl-1-cyclohexen-1-acetaldehyde	-0.9145	-1.2508	-1.7652	-0.6349	-1.2353	-1.6139	-0.8713	-0.6286	0.11	-0.1533	-0.3317	-0.1795	0.2154	0.8146	0.4484	-0.4893	1.0874	0.337	1.0484	1.9868	0.8608	1.0168	1.2359	0.9068
PC(20:1/0:0)	-0.4994	-0.138	-1.3372	-1.0006	-1.6981	-0.6444	-1.139	-1.6452	-0.0394	0.3379	-0.3629	0.1585	0.4029	-0.2656	-0.802	-0.4547	0.7485	1.003	1.2261	0.7058	1.0144	1.2313	1.7687	1.4293
Dihydrodeoxy-8-epiaustdiol	-0.5174	-1.1655	-1.1891	-0.7688	-0.9418	-0.8316	-0.7833	-1.8048	0.0601	-1.0294	-0.1802	0.2415	0.1265	-0.3306	-0.4548	0.4882	0.1703	0.8461	1.0659	1.5161	1.1934	0.9545	1.4225	1.9121
