# Supplementary material for: Integrative proteomics and metabolomics approach to identify the key roles of icariin-mediated protective effects against cyclophosphamide-induced spermatogenesis dysfunction in mice
Source: Front Pharmacol. 2022 Dec 14;13:1040544. doi: 10.3389/fphar.2022.1040544 (PMC9794755; doi:10.3389/fphar.2022.1040544)
Supplement: Supplementary file 3 [file DataSheet6.XLS]

No.	Metabolite	Metab ID	Formula	VIP_pred_OPLS-DA	VIP_PLS-DA	FC(ICA/Con)	P_value	FDR	Con_1	Con_2	Con_3	Con_4	Con_5	Con_6	Con_7	Con_8	ICA_1	ICA_2	ICA_3	ICA_4	ICA_5	ICA_6	ICA_7	ICA_8	Fragmentation Score	Theoretical Fragmentation Score	Score	KEGG Pathway ID	Retention time	cas_id	KEGG Pathway Description	adducts	HMDB Subclass	ID	KEGG Pathway Second Category	KEGG Pathway First Category	KEGG Compound First Category	Library ID	subclass	mode	formula	M/Z	KEGG Compound Second Category	HMDB Superclass	KEGG Compound ID
1	(Z)-7-Hexadecen-1,16-olide	metab_5374	C16H28O2	3.846558823	3.846512391	1.262184381	3.38E-10	1.55E-08	3.4042	3.4047	3.4059	3.4103	3.4047	3.4059	3.4087	3.4026	4.3606	4.5011	4.1718	4.1154	4.5189	4.0969	4.2793	4.3499	-	45.4		-	6.308616667	123-69-3	-	M+FA-H	Macrolides and analogues	neg_1942	-	-	-	HMDB0031086	_	neg	C16H28O2	297.2075028	-	Phenylpropanoids and polyketides	-
2	16-Hydroxy hexadecanoic acid	metab_2597	C16H32O3	2.927759521	2.914248768	1.166457128	1.67E-06	1.04E-05	3.9896	4.161	3.9092	4.2229	4.0287	3.7249	4.1996	3.5803	4.6547	4.6573	4.6595	4.7382	4.6646	4.5635	4.5565	4.6166	-	91		-	5.930616667	-	-	M+NH4	-	pos_2647	-	-	-	-	-	pos	C16H32O3	290.2684508	-	-	-
3	PE(20:1(11Z)/P-16:0)	metab_5463	C41H80NO7P	3.290121611	3.287211651	1.163079654	1.73E-05	0.0001341	4.8704	4.4504	4.1448	4.664	4.8774	4.2362	4.6718	4.1414	5.1766	5.308	5.3245	5.1885	5.2034	5.4377	5.088	5.2106	-	57.4		-	6.866683333	-	-	M+Na-2H	Glycerophospholipids	neg_2037	-	-	-	HMDB0009279	Glycerophosphoethanolamines	neg	C41H80NO7P	750.5438565	-	Lipids and lipid-like molecules	-
4	Dodecanoic acid	metab_3443	C12H24O2	2.986184941	2.970906325	1.138655462	4.04E-16	1.92E-13	4.4596	4.5773	4.5384	4.5634	4.5291	4.5159	4.5117	4.4846	5.1275	5.1328	5.1501	5.132	5.1748	5.1575	5.1635	5.1533	-	44.3		map01100;map00061	5.230416667	1908-11-8;143-07-7	Metabolic pathways;Fatty acid biosynthesis	M+NH4	Fatty Acyls	pos_2707	Global and overview maps;Lipid metabolism	Metabolism;Metabolism	Lipids	LMFA01010012;143-07-7;HMDB0303347;HMDB0303348;HMDB0000638;HMDB0002262	Fatty acids and conjugates	pos	C12H24O2	218.2112672	Fatty acids	Lipids and lipid-like molecules	C02679
5	1-Methylhistamine	metab_530	C6H11N3	2.322544706	2.314159294	1.103290183	2.49E-12	2.30E-10	3.7101	3.7518	3.7068	3.6796	3.6956	3.7483	3.6201	3.7509	4.125	4.0795	4.1168	4.087	4.0798	4.0891	4.0806	4.073	92.7	-		map01100;map00340	0.557616667	501-75-7	Metabolic pathways;Histidine metabolism	M+H	Organonitrogen compounds	pos_534	Global and overview maps;Amino acid metabolism	Metabolism;Metabolism	-	501-75-7;HMDB0000898	Amines	pos	C6H11N3	126.1025383	-	Organic nitrogen compounds	C05127
6	N-depropylpropafenone	metab_1054	C18H21NO3	2.642437742	2.629061382	1.098066574	3.56E-14	6.21E-12	4.9652	5.0239	4.9962	5.0634	4.9772	5.0134	5.0304	5.0628	5.4763	5.5014	5.4625	5.5328	5.547	5.5201	5.5157	5.5186	-	39.8		-	5.42425	-	-	M+NH4	Linear 1,3-diarylpropanoids	pos_1072	-	-	-	HMDB0060642	_	pos	C18H21NO3	317.1889229	-	Phenylpropanoids and polyketides	-
7	1-Hexanol	metab_1096	C6H14O	2.499801096	2.48627704	1.08847239	2.63E-15	7.55E-13	4.9524	4.9613	4.962	4.9434	4.9243	4.9879	5.001	4.9622	5.3856	5.3667	5.3819	5.4029	5.4454	5.4116	5.412	5.4054	-	54.9		-	5.930616667	111-27-3	-	2M+ACN+H	Fatty Acyls	pos_1119	-	-	-	HMDB0012971	Fatty alcohols	pos	C6H14O	246.2425538	-	Lipids and lipid-like molecules	C00854
8	Traumatic Acid	metab_6680	C12H20O4	2.269406633	2.26803379	1.072172267	5.85E-13	7.04E-11	4.2307	4.2178	4.2342	4.2807	4.1887	4.221	4.2049	4.2275	4.5297	4.5	4.55	4.5524	4.5102	4.5157	4.5633	4.5272	36.7	-		map00592	6.000883333	6402-36-4	alpha-Linolenic acid metabolism	M-H	Fatty Acyls	neg_3328	Lipid metabolism	Metabolism	-	LMFA01170002;HMDB0000933	Fatty acids and conjugates	neg	C12H20O4	227.1288756	-	Lipids and lipid-like molecules	C16308
9	PE(20:3(8Z,11Z,14Z)/P-18:1(11Z))	metab_1364	C43H78NO7P	2.335221459	2.324618174	1.070644217	9.26E-13	1.06E-10	5.5437	5.4136	5.4727	5.4725	5.4701	5.4351	5.4779	5.427	5.8502	5.8374	5.8871	5.84	5.8197	5.8622	5.8396	5.8677	41.6	-		-	6.866733333	-	-	M+H	Glycerophospholipids	pos_1392	-	-	-	HMDB0009380	Glycerophosphoethanolamines	pos	C43H78NO7P	752.5573382	-	Lipids and lipid-like molecules	-
10	Sphinganine	metab_1115	C18H39NO2	2.13586854	2.124786001	1.060657596	2.95E-15	7.55E-13	5.3034	5.324	5.2921	5.2975	5.2692	5.3038	5.2852	5.2644	5.584	5.6117	5.6041	5.6155	5.64	5.6184	5.6151	5.6173	82.5	-		map00600;map01100;map04071	6.0451	764-22-7	Sphingolipid metabolism;Metabolic pathways;Sphingolipid signaling pathway	M+H	Organonitrogen compounds	pos_1138	Lipid metabolism;Global and overview maps;Signal transduction	Metabolism;Metabolism;Environmental Information Processing	-	764-22-7;HMDB0242634;LMSP01020001;HMDB0000269	Amines	pos	C18H39NO2	302.3050179	-	Organic nitrogen compounds	C00836
11	N-Palmitoylsphingosine	metab_5458	C34H67NO3	2.018054864	2.019424831	1.059543568	6.39E-05	0.0004125	4.6199	4.8874	5.0406	4.7987	4.8409	4.8888	4.7227	4.7576	5.052	5.2022	5.1119	5.185	5.0074	5.103	5.0409	5.1554	-	83.9		map01100;map05140;map00600;map04722;map04920;map04071;map05415;map04217;map04933;map04931	6.832533333	24696-26-2	Metabolic pathways;Leishmaniasis;Sphingolipid metabolism;Neurotrophin signaling pathway;Adipocytokine signaling pathway;Sphingolipid signaling pathway;Diabetic cardiomyopathy;Necroptosis;AGE-RAGE signaling pathway in diabetic complications;Insulin resistance	M+FA-H	Sphingolipids	neg_2032	Global and overview maps;Infectious disease: parasitic;Lipid metabolism;Nervous system;Endocrine system;Signal transduction;Cardiovascular disease;Cell growth and death;Endocrine and metabolic disease;Endocrine and metabolic disease	Metabolism;Human Diseases;Metabolism;Organismal Systems;Organismal Systems;Environmental Information Processing;Human Diseases;Cellular Processes;Human Diseases;Human Diseases	-	HMDB0004949	Ceramides	neg	C34H67NO3	582.5103916	-	Lipids and lipid-like molecules	C00195
12	Methionine sulfoxide	metab_7522	C5H11NO3S	2.167679386	2.166336167	1.059112249	1.79E-14	3.46E-12	4.6735	4.6823	4.7257	4.6938	4.6826	4.6599	4.673	4.6964	4.9733	4.9677	4.9803	4.9777	4.9425	4.9518	4.9657	4.9469	-	31.8		map00270	1.201983333	3226-65-1;62697-73-8	Cysteine and methionine metabolism	M-H2O-H	Carboxylic acids and derivatives	neg_4181	Amino acid metabolism	Metabolism	-	HMDB0002005;62697-73-8	Amino acids, peptides, and analogues	neg	C5H11NO3S	146.0275216	-	Organic acids and derivatives	C02989
13	(S)-Menthone 8-thioacetate	metab_2554	C12H20O2S	2.207739669	2.197298044	1.056482246	9.75E-20	1.62E-16	6.0579	6.0572	6.0543	6.0626	6.0357	6.0653	6.057	6.0495	6.4023	6.3896	6.3939	6.3838	6.4057	6.4051	6.3883	6.4048	-	48.1		-	6.085133333	57129-12-1	-	M+NH4	Prenol lipids	pos_2601	-	-	-	HMDB0037386	Monoterpenoids	pos	C12H20O2S	246.1519786	-	Lipids and lipid-like molecules	-
14	Cysteinyl-Threonine	metab_2942	C7H14N2O4S	1.730361494	1.722995631	1.055334988	4.47E-08	5.62E-07	3.9608	4.0475	4.0662	4.084	4.0099	4.0195	3.972	4.0818	4.256	4.2074	4.3114	4.2448	4.2113	4.2488	4.2911	4.2518	-	35.9		-	1.853616667	-	-	M+H-H2O	Carboxylic acids and derivatives	pos_3020	-	-	-	HMDB0028785	Amino acids, peptides, and analogues	pos	C7H14N2O4S	205.0638693	-	Organic acids and derivatives	-
15	Ribitol	metab_4120	C5H12O5	1.992945853	1.991429288	1.054520672	3.65E-10	1.63E-08	4.4052	4.3958	4.3915	4.4456	4.3439	4.3628	4.4496	4.4253	4.6013	4.6512	4.6206	4.6334	4.6573	4.6557	4.6752	4.6415	52.2	-		map01100;map00040;map00740	0.65015	488-81-3	Metabolic pathways;Pentose and glucuronate interconversions;Riboflavin metabolism	M-H, M+FA-H	Organooxygen compounds	neg_672	Global and overview maps;Carbohydrate metabolism;Metabolism of cofactors and vitamins	Metabolism;Metabolism;Metabolism	-	HMDB0000508	Carbohydrates and carbohydrate conjugates	neg	C5H12O5	151.0606166	-	Organic oxygen compounds	C00474
16	(2R,2'S)-Isobuteine	metab_3045	C7H13NO4S	1.748443359	1.742217482	1.04800885	8.24E-12	5.69E-10	4.538	4.5202	4.5455	4.5323	4.4966	4.5225	4.5267	4.4766	4.7747	4.7415	4.7251	4.7236	4.7553	4.7129	4.7386	4.7274	37.1	-		-	1.569616667	-	-	M+H	-	pos_3124	-	-	-	-	-	pos	C7H13NO4S	208.0635444	-	-	-
17	N,N-dimethyl-Safingol	metab_1123	C20H43NO2	1.712628594	1.710725062	1.04581878	3.52E-07	2.90E-06	4.9052	4.8994	4.7812	4.9612	4.869	4.9135	4.8351	4.7749	5.1234	5.0847	5.1001	5.0748	5.0716	5.0711	5.0685	5.1295	44.7	-		-	6.0719	-	-	M+H	-	pos_1146	-	-	-	LMSP01080056	-	pos	C20H43NO2	330.336204	-	-	-
18	Adenosine diphosphate ribose	metab_2909	C15H23N5O14P2	1.685411566	1.680948167	1.04111745	7.57E-09	1.34E-07	5.1202	5.0923	5.0491	5.0882	5.0863	5.1085	5.0402	5.0799	5.3432	5.3051	5.2827	5.2216	5.2698	5.3417	5.2721	5.2968	-	46.7		map01100;map00230	1.947216667	20762-30-5	Metabolic pathways;Purine metabolism	M+ACN+H	Purine nucleotides	pos_2986	Global and overview maps;Nucleotide metabolism	Metabolism;Metabolism	-	20762-30-5;HMDB0001178	Purine nucleotide sugars	pos	C15H23N5O14P2	601.1105178	-	Nucleosides, nucleotides, and analogues	C00301
19	S-(3-oxo-3-carboxy-n-propyl)cysteine	metab_749	C7H11NO5S	1.601629649	1.594961064	1.038944724	8.60E-10	2.44E-08	4.7952	4.7818	4.8162	4.7394	4.7379	4.7542	4.771	4.8153	4.9964	4.9542	4.9647	4.9657	4.9768	4.9538	4.9345	4.9505	-	48.8		-	1.76455	87458-26-2	-	M+CH3OH+H	Carboxylic acids and derivatives	pos_760	-	-	-	HMDB0002135	Amino acids, peptides, and analogues	pos	C7H11NO5S	254.0689016	-	Organic acids and derivatives	-
20	Glycerol	metab_595	C3H8O3	1.397244911	1.388728494	1.037140204	2.54E-05	0.0001057	4.2331	4.2814	4.3546	4.29	4.3006	4.2989	4.4026	4.3027	4.4498	4.436	4.5656	4.4991	4.3937	4.4572	4.4352	4.5049	44.7	-		map01100;map00561;map00040;map02010;map00052;map04923;map04714;map04723	0.7125	56-81-5	Metabolic pathways;Glycerolipid metabolism;Pentose and glucuronate interconversions;ABC transporters;Galactose metabolism;Regulation of lipolysis in adipocytes;Thermogenesis;Retrograde endocannabinoid signaling	M+H	Organooxygen compounds	pos_599	Global and overview maps;Lipid metabolism;Carbohydrate metabolism;Membrane transport;Carbohydrate metabolism;Endocrine system;Environmental adaptation;Nervous system	Metabolism;Metabolism;Metabolism;Environmental Information Processing;Metabolism;Organismal Systems;Organismal Systems;Organismal Systems	Carbohydrates	HMDB0000131;56-81-5	Carbohydrates and carbohydrate conjugates	pos	C3H8O3	93.05491095	Monosaccharides	Organic oxygen compounds	C00116
21	2-Imino-4-methylpiperidine	metab_2167	C6H12N2	1.307084745	1.303059296	1.034608379	2.51E-06	1.47E-05	3.8211	3.7924	3.8241	3.819	3.8316	3.8879	3.862	3.9029	3.92	4.0226	3.9693	3.9777	3.9516	3.9887	3.9704	4.0095	47.7	-		-	7.360216667	-	-	M+H	-	pos_2212	-	-	-	-	-	pos	C6H12N2	113.1074584	-	-	-
22	PE(20:2(11Z,14Z)/P-16:0)	metab_6387	C41H78NO7P	1.582981732	1.583289369	1.032856094	8.70E-05	0.0005376	5.4772	5.4534	5.4588	5.5249	5.3563	5.5139	5.4431	5.359	5.6268	5.6486	5.5761	5.751	5.5911	5.69	5.5929	5.5384	-	42.6		-	6.750616667	-	-	M+Na-2H	Glycerophospholipids	neg_3018	-	-	-	HMDB0009312	Glycerophosphoethanolamines	neg	C41H78NO7P	748.5285805	-	Lipids and lipid-like molecules	-
23	5-Aminosalicylic Acid	metab_2911	C7H7NO3	1.304462047	1.297412369	1.029861111	3.76E-07	3.06E-06	4.2958	4.3309	4.2966	4.3301	4.3393	4.35	4.3185	4.2955	4.4514	4.4272	4.446	4.3832	4.4394	4.4988	4.4667	4.4773	43.1	-		-	1.947216667	89-57-6	-	M+H	Benzene and substituted derivatives	pos_2988	-	-	-	HMDB0014389	Benzoic acids and derivatives	pos	C7H7NO3	154.0497173	-	Benzenoids	-
24	12-amino-dodecanoic acid	metab_1097	C12H25NO2	1.423588755	1.415247681	1.028988327	1.09E-08	1.76E-07	5.1125	5.1302	5.1647	5.1298	5.1679	5.1733	5.154	5.089	5.265	5.3094	5.2962	5.2749	5.2606	5.2968	5.3053	5.3007	40.5	-		-	5.937366667	-	-	M+H	-	pos_1120	-	-	-	LMFA01100005	-	pos	C12H25NO2	216.195671	-	-	-
25	8(S)-HETrE	metab_6500	C20H34O3	1.425280506	1.424261658	1.028964368	2.01E-05	0.0001529	4.8412	4.8099	4.8059	4.8676	4.832	4.7251	4.7671	4.7449	4.9613	4.8888	4.9896	4.9461	4.8791	4.952	4.924	4.9611	54.1	-		-	6.246	-	-	M-H	-	neg_3142	-	-	-	LMFA03050029	-	neg	C20H34O3	321.2437296	-	-	-
26	Argininic acid	metab_3134	C6H13N3O3	1.308348655	1.300064753	1.027587729	7.23E-09	1.30E-07	4.496	4.5521	4.5399	4.5281	4.5153	4.5434	4.5503	4.5257	4.658	4.6576	4.6604	4.6569	4.621	4.6338	4.6713	4.6921	47.3	-		-	0.961	157-07-3	-	M+H	Carboxylic acids and derivatives	pos_3213	-	-	-	HMDB0003148	Amino acids, peptides, and analogues	pos	C6H13N3O3	176.1028173	-	Organic acids and derivatives	-
27	Butyryl-L-carnitine	metab_2815	C11H21NO4	1.261921414	1.253828438	1.02732358	7.30E-06	3.61E-05	4.6789	4.6176	4.6727	4.6209	4.6056	4.6507	4.7171	4.6209	4.7408	4.7841	4.7113	4.8015	4.7985	4.7982	4.7575	4.8045	66	-		-	2.120133333	25576-40-3	-	M+H	Fatty Acyls	pos_2891	-	-	-	HMDB0002013	Fatty acid esters	pos	C11H21NO4	232.1540969	-	Lipids and lipid-like molecules	C02862
28	Isopentenyl adenosine	metab_1006	C15H21N5O4	1.25932758	1.255179659	1.027200997	3.38E-05	0.0001349	4.8012	4.8538	4.8448	4.829	4.8657	4.7566	4.7588	4.8153	4.9733	4.9104	4.9295	4.9013	5.0248	4.97	4.9729	4.89	76.8	-		-	4.591683333	7724-76-7	-	M+H	Purine nucleosides	pos_1024	-	-	-	HMDB0304396	_	pos	C15H21N5O4	336.1662366	-	Nucleosides, nucleotides, and analogues	C16427
29	2,4,7-Decatrienoic acid	metab_2211	C10H14O2	1.088817414	1.086899296	1.026309552	0.0007848	0.002122	4.2937	4.1524	4.233	4.2227	4.2266	4.1814	4.155	4.286	4.3398	4.2543	4.3222	4.3762	4.2584	4.3527	4.3438	4.3927	57.3	-		-	6.880416667	78417-28-4	-	M+H	Fatty Acyls	pos_2256	-	-	-	LMFA01030962;HMDB0035235	Fatty acids and conjugates	pos	C10H14O2	167.106847	-	Lipids and lipid-like molecules	-
30	PE(20:4(5Z,8Z,11Z,14Z)/P-18:1(11Z))	metab_357	C43H76NO7P	1.485987612	1.479364425	1.025974026	1.96E-10	7.37E-09	6.114	6.1092	6.0608	6.062	6.0649	6.0909	6.0683	6.0913	6.2534	6.2377	6.2765	6.2279	6.2252	6.23	6.2298	6.2502	40.3	-		-	6.7511	-	-	M+H, M+Na	Glycerophospholipids	pos_361	-	-	-	HMDB0009413	Glycerophosphoethanolamines	pos	C43H76NO7P	750.5418717	-	Lipids and lipid-like molecules	-
31	PC(14:1(9Z)/22:2(13Z,16Z))	metab_1481	C44H82NO8P	1.439408765	1.435472507	1.025409277	2.69E-10	9.39E-09	5.8898	5.8799	5.8704	5.8729	5.8289	5.8823	5.8553	5.8284	6.0388	6.0157	6.0112	6.0074	6.0004	6.0008	6.0073	6.0195	-	77.9		map01100;map00564;map00590;map00591;map00592;map05231;map04723	8.153133333	-	Metabolic pathways;Glycerophospholipid metabolism;Arachidonic acid metabolism;Linoleic acid metabolism;alpha-Linolenic acid metabolism;Choline metabolism in cancer;Retrograde endocannabinoid signaling	M+H	Glycerophospholipids	pos_1511	Global and overview maps;Lipid metabolism;Lipid metabolism;Lipid metabolism;Lipid metabolism;Cancer: overview;Nervous system	Metabolism;Metabolism;Metabolism;Metabolism;Metabolism;Human Diseases;Organismal Systems	Lipids	LMGP01011406;HMDB0007921	Glycerophosphocholines	pos	C44H82NO8P	784.5825604	Phospholipids	Lipids and lipid-like molecules	C00157
32	GPEtn(14:1/24:4)	metab_366	C43H76NO8P	1.343476733	1.347384828	1.024568275	4.18E-07	3.35E-06	5.6373	5.5987	5.6341	5.6197	5.6129	5.6465	5.5487	5.6345	5.7735	5.7817	5.7851	5.7847	5.7487	5.7323	5.723	5.7071	99.2	-		-	6.724266667	-	-	M+H, M+Na	-	pos_370	-	-	-	-	-	pos	C43H76NO8P	766.5363363	-	-	-
33	CYCLOLEUCINE	metab_3155	C6H11NO2	1.348574473	1.342374759	1.023871207	5.78E-13	7.11E-11	5.3997	5.3844	5.4232	5.4096	5.4085	5.404	5.4052	5.4004	5.5272	5.5351	5.5422	5.5336	5.5449	5.5207	5.542	5.5196	49.2	-		-	0.743716667	52-52-8	-	M+H	Carboxylic acids and derivatives	pos_3234	-	-	-	HMDB0062225	Amino acids, peptides, and analogues	pos	C6H11NO2	130.0862165	-	Organic acids and derivatives	C03969
34	N-Acetylglutamine	metab_815	C7H12N2O4	1.24171912	1.2354679	1.023731588	1.03E-07	1.06E-06	4.8631	4.8708	4.8942	4.881	4.8937	4.9029	4.9136	4.8871	5.0124	4.9843	4.985	4.9745	4.9938	5.0645	5.0173	4.9976	-	62.3		-	1.958416667	2490-97-3	-	M+H-2H2O	Carboxylic acids and derivatives	pos_826	-	-	-	HMDB0006029	Amino acids, peptides, and analogues	pos	C7H12N2O4	153.0657214	-	Organic acids and derivatives	-
35	Heptanoic acid	metab_1440	C7H14O2	1.072676199	1.073846982	1.022459165	9.57E-05	0.0003323	4.4097	4.4269	4.3582	4.4026	4.4406	4.4779	4.3903	4.3605	4.5313	4.509	4.5117	4.5282	4.5303	4.4381	4.4814	4.5243	-	32.7		-	7.636416667	111-14-8	-	M+Na	Fatty Acyls	pos_1469	-	-	Organic acids	HMDB0304376;HMDB0000666;LMFA01010007	Fatty acids and conjugates	pos	C7H14O2	153.088194	Carboxylic acids	Lipids and lipid-like molecules	C17714
36	PC(20:3(5Z,8Z,11Z)/P-18:1(11Z))	metab_1181	C46H84NO7P	1.344592848	1.335118066	1.022429907	9.07E-06	4.34E-05	6.3782	6.4487	6.4403	6.4487	6.4273	6.3979	6.3841	6.4325	6.4468	6.6085	6.5794	6.592	6.604	6.5354	6.5844	6.5597	-	42.8		-	6.186366667	-	-	M+H	Glycerophospholipids	pos_1205	-	-	-	HMDB0008392	Glycerophosphocholines	pos	C46H84NO7P	794.6039315	-	Lipids and lipid-like molecules	-
37	(1'R)-Nepetalic acid	metab_363	C10H16O3	1.004624215	0.997849879	1.021447721	0.001133	0.002957	4.4441	4.5282	4.5048	4.4523	4.5159	4.4767	4.4234	4.4658	4.5532	4.4919	4.5216	4.5301	4.6319	4.5934	4.6229	4.631	-	38.9		-	7.0021	-	-	M+H-H2O, M+Na	-	pos_367	-	-	-	-	-	pos	C10H16O3	207.0986323	-	-	-
38	2-O-Methylcytosine	metab_3011	C5H7N3O	1.227592908	1.221186455	1.021247295	1.51E-10	6.21E-09	5.0825	5.0522	5.0854	5.0676	5.0913	5.0934	5.1062	5.082	5.1928	5.1772	5.1914	5.1849	5.2032	5.1862	5.2016	5.189	48.9	-		-	1.677033333	3289-47-2	-	M+H	Diazines	pos_3090	-	-	-	HMDB0004339	Pyrimidines and pyrimidine derivatives	pos	C5H7N3O	126.066177	-	Organoheterocyclic compounds	-
39	3-O-Acetylepisamarcandin	metab_1129	C26H34O6	1.394363765	1.386312592	1.020836456	7.83E-11	3.64E-09	6.6384	6.679	6.6637	6.67	6.6483	6.6767	6.7004	6.6918	6.7909	6.8085	6.8128	6.8076	6.8216	6.8071	6.8143	6.8183	-	55.4		-	6.085133333	61490-18-4	-	M+NH4	Coumarins and derivatives	pos_1152	-	-	-	HMDB0031958	_	pos	C26H34O6	460.2686733	-	Phenylpropanoids and polyketides	-
40	1,2,3-Trihydroxybenzene	metab_3113	C6H6O3	1.003898914	0.998758201	1.020334928	7.69E-05	0.0002782	4.1778	4.155	4.1549	4.111	4.1835	4.2038	4.2538	4.1991	4.2456	4.2768	4.2792	4.2641	4.2689	4.2618	4.2672	4.2541	34.4	-		-	1.0569	87-66-1	-	M+H	Phenols	pos_3192	-	-	-	HMDB0013674;MJDBOTE0000414	Benzenetriols and derivatives	pos	C6H6O3	127.0389473	-	Benzenoids	C01108
41	L-2-Amino-3-methylenehexanoic acid	metab_2007	C7H13NO2	1.003760886	0.997637999	1.019447779	1.25E-05	5.68E-05	4.1333	4.1701	4.1513	4.1588	4.1852	4.1757	4.1941	4.1515	4.2265	4.241	4.2126	4.2293	4.2596	4.2259	4.2783	4.2932	-	32.2		-	8.31675	29784-96-1	-	M+H-2H2O	Carboxylic acids and derivatives	pos_2051	-	-	-	HMDB0030410	Amino acids, peptides, and analogues	pos	C7H13NO2	108.0809245	-	Organic acids and derivatives	-
42	Fluorocitric acid	metab_3091	C6H7FO7	1.313579361	1.310678732	1.019367029	7.89E-11	3.64E-09	6.3741	6.366	6.3635	6.3486	6.3512	6.3391	6.3371	6.3273	6.481	6.4826	6.4903	6.4821	6.4776	6.4656	6.4571	6.4587	-	40.2		-	1.14585	-	-	M+ACN+H	-	pos_3170	-	-	-	-	-	pos	C6H7FO7	252.0532336	-	-	-
43	Valyl-Cysteine	metab_3224	C8H16N2O3S	1.209906282	1.205796018	1.018665258	6.71E-10	2.01E-08	5.6657	5.6897	5.6819	5.6841	5.683	5.6928	5.6908	5.6463	5.8074	5.7807	5.7855	5.7883	5.7976	5.7795	5.7759	5.7659	-	73.4		-	0.603266667	160070-15-5	-	M+H-2H2O	Carboxylic acids and derivatives	pos_3306	-	-	-	HMDB0029124	Amino acids, peptides, and analogues	pos	C8H16N2O3S	185.0764705	-	Organic acids and derivatives	-
44	Kanosamine	metab_2816	C6H13NO5	1.127074087	1.120855194	1.018561938	2.33E-07	2.07E-06	5.1063	5.0876	5.1246	5.1058	5.1033	5.1228	5.1714	5.1196	5.1884	5.2169	5.2113	5.2387	5.2027	5.2122	5.2097	5.2274	33.1	-		map01100	2.113733333	-	Metabolic pathways	M+H	-	pos_2892	Global and overview maps	Metabolism	-	-	-	pos	C6H13NO5	180.0877953	-	-	C12212
45	I-Methyl-4-nitro-imidazole	metab_3003	C4H5N3O2	1.07482541	1.070197903	1.018557571	6.38E-07	4.72E-06	4.6891	4.7172	4.7422	4.7408	4.7545	4.7541	4.7822	4.7563	4.8159	4.8391	4.8269	4.839	4.8275	4.8268	4.8382	4.8293	51	-		-	1.69705	-	-	M+H	-	pos_3082	-	-	-	-	-	pos	C4H5N3O2	128.0454171	-	-	-
46	6-O-Methylguanine	metab_852	C6H7N5O	1.159180759	1.154046264	1.018181818	7.15E-10	2.10E-08	5.3382	5.3046	5.3388	5.3371	5.3342	5.3433	5.3324	5.3489	5.4089	5.4341	5.4372	5.4509	5.435	5.4383	5.4359	5.4155	75	-		-	2.006283333	-	-	M+H	Imidazopyrimidines	pos_863	-	-	-	HMDB0245002	Purines and purine derivatives	pos	C6H7N5O	166.0721929	-	Organoheterocyclic compounds	-
47	1,7-Dimethylguanosine	metab_7085	C12H17N5O5	1.097652335	1.096858859	1.018128162	0.0001149	0.0006853	4.7673	4.6951	4.7823	4.7255	4.6873	4.7647	4.7674	4.7622	4.8652	4.8638	4.8156	4.8322	4.79	4.8569	4.8072	4.8131	-	44.4		-	2.112016667	69453-64-1	-	M-H	Purine nucleosides	neg_3741	-	-	-	HMDB0001961	_	neg	C12H17N5O5	310.1159802	-	Nucleosides, nucleotides, and analogues	-
48	CAY10444	metab_1204	C15H29NO2S	1.206398818	1.200932821	1.017906336	7.43E-11	3.54E-09	5.7935	5.8011	5.8214	5.7969	5.799	5.8261	5.8034	5.8196	5.9189	5.8914	5.8978	5.9124	5.9139	5.9194	5.9206	5.9219	81.2	-		-	6.261116667	-	-	M+H	-	pos_1230	-	-	-	-	-	pos	C15H29NO2S	288.1988314	-	-	-
49	Riboflavin (Vitamin B2)	metab_3805	C17H20N4O6	1.142448764	1.1427385	1.017900241	1.54E-05	0.0001231	4.9659	5.0038	4.9776	4.9795	4.988	4.9782	4.9415	4.9441	5.0902	5.0298	5.0812	5.0127	5.0871	5.0485	5.0378	5.0998	79.1	-		-	3.242233333	-	-	M-H, M+FA-H	-	neg_356	-	-	-	-	-	neg	C17H20N4O6	375.1313739	-	-	-
50	P-Tolyl Sulfate	metab_5011	C7H8O4S	1.172890752	1.172468156	1.01774676	1.72E-06	1.90E-05	4.9732	5.0036	5.0617	5.016	5.0119	5.0025	5.0274	5.021	5.0784	5.0957	5.0702	5.116	5.1212	5.1171	5.1222	5.1115	35.2	-		-	3.651666667	-	-	M-H	-	neg_1571	-	-	-	-	-	neg	C7H8O4S	187.0067311	-	-	-
51	L-Ascorbic acid	metab_8235	C6H8O6	1.26702409	1.266111448	1.017253398	3.56E-08	7.94E-07	5.7806	5.7366	5.7419	5.7514	5.7144	5.7352	5.7208	5.7211	5.8267	5.8413	5.8482	5.8428	5.8173	5.8477	5.8573	5.8171	55.2	-		map01100;map00053	0.721583333	50-81-7	Metabolic pathways;Ascorbate and aldarate metabolism	M-H	Dihydrofurans	neg_1015	Global and overview maps;Carbohydrate metabolism	Metabolism;Metabolism	-	HMDB0000044	Furanones	neg	C6H8O6	175.0244036	-	Organoheterocyclic compounds	C01041
52	2-(3,4-dihydroxyphenyl)-5,6,7,8-tetrahydroxy-3,4-dihydro-2H-1-benzopyran-4-one	metab_7804	C15H12O8	1.198182075	1.19717531	1.017152659	7.18E-08	1.42E-06	5.2562	5.2137	5.2529	5.2655	5.2456	5.2353	5.2771	5.2312	5.3344	5.3364	5.362	5.33	5.3144	5.3266	5.343	5.3474	-	32.8		-	0.615483333	-	-	M+K-2H	-	neg_4468	-	-	-	-	-	neg	C15H12O8	356.9998887	-	-	-
53	7-Methylguanine	metab_3440	C6H7N5O	1.106622102	1.102923395	1.016985553	6.35E-12	4.68E-10	5.1252	5.1093	5.122	5.1346	5.1381	5.1197	5.1174	5.1112	5.2139	5.2161	5.2031	5.2096	5.208	5.2169	5.2076	5.2001	81	-		-	1.636416667	578-76-7;10030-78-1	-	M+H	Imidazopyrimidines	pos_727	-	-	-	HMDB0006040;HMDB0000897	Purines and purine derivatives	pos	C6H7N5O	166.0721966	-	Organoheterocyclic compounds	C02242
54	3,4-Dehydrothiomorpholine-3-carboxylate	metab_3104	C5H7NO2S	1.026518153	1.022650941	1.016892596	6.15E-07	4.59E-06	4.7481	4.7973	4.7794	4.7865	4.8079	4.8072	4.8023	4.8319	4.8772	4.8763	4.8865	4.8801	4.8858	4.8587	4.8624	4.8793	46.4	-		-	1.0775	-	-	M+H	-	pos_3183	-	-	-	-	-	pos	C5H7NO2S	146.0268979	-	-	C04445
55	2,3-Dimethyl-2-cyclohexen-1-one	metab_1126	C8H12O	1.09685665	1.093007161	1.016615147	1.73E-10	6.68E-09	5.1877	5.1618	5.166	5.1809	5.1775	5.1682	5.17	5.1921	5.2655	5.2488	5.2672	5.2665	5.279	5.2668	5.2484	5.2556	-	43.9		-	6.085133333	1122-20-9	-	M+H-H2O	Organooxygen compounds	pos_1149	-	-	-	HMDB0031414	Carbonyl compounds	pos	C8H12O	107.0857411	-	Organic oxygen compounds	-
56	PC(14:0/0:0)	metab_2435	C22H46NO7P	1.053534067	1.052542656	1.01641158	1.50E-05	6.73E-05	5.4296	5.4416	5.4669	5.4106	5.4069	5.4255	5.4443	5.3568	5.5569	5.5191	5.4931	5.5072	5.4917	5.5044	5.5014	5.525	65.2	-		-	6.274833333	20559-16-4	-	M+H	Glycerophospholipids	pos_2481	-	-	-	HMDB0010379;LMGP01050012	Glycerophosphocholines	pos	C22H46NO7P	468.3080566	-	Lipids and lipid-like molecules	-
57	N-despropyl ropinirole	metab_6930	C13H18N2O	1.001521809	1.001613998	1.015737705	7.76E-05	0.000488	4.5806	4.5964	4.563	4.5687	4.5887	4.563	4.5471	4.5959	4.6862	4.6164	4.64	4.6271	4.6818	4.6109	4.6271	4.6834	-	45.5		-	3.242233333	-	-	M+K-2H	Indoles and derivatives	neg_3585	-	-	-	HMDB0060625	Indolines	neg	C13H18N2O	255.0888951	-	Organoheterocyclic compounds	-
58	Uric acid	metab_3062	C5H4N4O3	1.199150712	1.193176424	1.015553522	1.15E-13	1.73E-11	6.5438	6.5497	6.5495	6.5557	6.5677	6.5621	6.5638	6.5707	6.6548	6.6541	6.6631	6.663	6.6592	6.6584	6.6603	6.6632	79.7	-		map01100;map04976;map00230	1.349066667	69-93-2	Metabolic pathways;Bile secretion;Purine metabolism	M+H	Imidazopyrimidines	pos_3141	Global and overview maps;Digestive system;Nucleotide metabolism	Metabolism;Organismal Systems;Metabolism	-	HMDB0000289;69-93-2	Purines and purine derivatives	pos	C5H4N4O3	169.0354065	-	Organoheterocyclic compounds	C00366
59	2,5-Dimethylbenzaldehyde	metab_1127	C9H10O	1.134249517	1.129444981	1.015452539	3.32E-13	4.59E-11	5.88	5.8883	5.8799	5.8951	5.8847	5.8886	5.8939	5.898	5.9877	5.9791	5.9815	5.9762	5.9876	5.9842	5.9656	5.976	73.2	-		-	6.085133333	34341-29-2	-	M+H	Benzene and substituted derivatives	pos_1150	-	-	-	HMDB0032014	Benzoyl derivatives	pos	C9H10O	135.0803698	-	Benzenoids	-
60	Glutathione	metab_3445	C10H17N3O6S	1.179822606	1.178547178	1.014974543	3.81E-10	1.22E-08	6.697	6.6928	6.6855	6.6823	6.6792	6.6702	6.6607	6.6541	6.7887	6.7817	6.793	6.7822	6.7782	6.7728	6.7658	6.7618	77.2	-		map01100;map00480;map01240;map00270;map02010;map04976;map05208;map04918;map05415;map04216	1.247966667	70-18-8;15718-51-1;27025-41-8	Metabolic pathways;Glutathione metabolism;Biosynthesis of cofactors;Cysteine and methionine metabolism;ABC transporters;Bile secretion;Chemical carcinogenesis - reactive oxygen species;Thyroid hormone synthesis;Diabetic cardiomyopathy;Ferroptosis	M+H, M+Na	Carboxylic acids and derivatives	pos_138	Global and overview maps;Metabolism of other amino acids;Global and overview maps;Amino acid metabolism;Membrane transport;Digestive system;Cancer: overview;Endocrine system;Cardiovascular disease;Cell growth and death	Metabolism;Metabolism;Metabolism;Metabolism;Environmental Information Processing;Organismal Systems;Human Diseases;Organismal Systems;Human Diseases;Cellular Processes	Vitamins and cofactors	HMDB0000125;HMDB0003337;HMDB0011691;70-18-8;HMDB0062697;MJDBOTE0000355	Amino acids, peptides, and analogues	pos	C10H17N3O6S	308.0905331	Cofactors	Organic acids and derivatives	C00051
61	2-Methylguanosine	metab_858	C11H15N5O5	1.051826808	1.04613262	1.014805565	1.48E-07	1.44E-06	5.6181	5.5704	5.6019	5.5946	5.6199	5.6064	5.6314	5.608	5.6704	5.6833	5.7031	5.6923	5.69	5.7177	5.688	5.6705	89.7	-		-	2.006283333	2140-77-4;20244-86-4	-	M+H	Purine nucleosides	pos_869	-	-	-	HMDB0001107;HMDB0005862	_	pos	C11H15N5O5	298.1142132	-	Nucleosides, nucleotides, and analogues	-
62	5-Methylcytidine	metab_3010	C10H15N3O5	1.033408668	1.028226402	1.01470311	6.55E-09	1.19E-07	5.3277	5.305	5.3155	5.2909	5.292	5.3024	5.3132	5.2952	5.3978	5.3847	5.3878	5.3814	5.3728	5.3697	5.4017	5.3692	30.8	-		-	1.677033333	2140-61-6	-	M+H	Pyrimidine nucleosides	pos_3089	-	-	-	HMDB0000982;HMDB0257731	_	pos	C10H15N3O5	258.1081623	-	Nucleosides, nucleotides, and analogues	-
63	Alpha-Methylstyrene	metab_2558	C9H10	1.115126372	1.110011161	1.014532537	2.07E-10	7.63E-09	6.1901	6.1978	6.1903	6.1992	6.1846	6.182	6.2002	6.2014	6.296	6.2776	6.2918	6.2591	6.2991	6.2836	6.2678	6.2863	48.1	-		-	6.085133333	98-83-9	-	M+H	Benzene and substituted derivatives	pos_2605	-	-	-	HMDB0059899	Phenylpropenes	pos	C9H10	119.0856057	-	Benzenoids	C14395
64	3,4,5-trihydroxy-6-{4-[(E)-2-(3-hydroxy-5-{[3,4,5-trihydroxy-6-(hydroxymethyl)oxan-2-yl]oxy}phenyl)ethenyl]phenoxy}oxane-2-carboxylic acid	metab_7359	C26H30O14	1.056653092	1.054325619	1.01430382	7.90E-05	0.0004956	5.5189	5.5396	5.5061	5.4897	5.4931	5.5237	5.5323	5.5779	5.6036	5.5816	5.5775	5.565	5.6302	5.6041	5.6537	5.597	-	66.7		-	1.690366667	-	-	M+Na-2H	Stilbenes	neg_4016	-	-	-	HMDB0128507	Stilbene glycosides	neg	C26H30O14	587.1340433	-	Phenylpropanoids and polyketides	-
65	(+/-)-Ribaline	metab_1428	C15H17NO4	1.068716066	1.063291696	1.014122852	1.85E-09	4.49E-08	5.861	5.8672	5.8731	5.8727	5.8697	5.8833	5.899	5.8922	5.9549	5.9465	5.9699	5.9578	5.9797	5.9477	5.9662	5.959	-	70.7		-	7.555916667	41234-32-6	-	M+H-H2O	Quinolines and derivatives	pos_1457	-	-	-	HMDB0033345	Dihydrofuranoquinolines	pos	C15H17NO4	258.1121733	-	Organoheterocyclic compounds	-
66	D-Mannose 6-phosphate	metab_105	C6H13O9P	1.008704204	1.003953882	1.01369863	1.11E-06	7.46E-06	5.7796	5.7795	5.7529	5.7646	5.7875	5.7377	5.796	5.7411	5.8806	5.8297	5.8358	5.8526	5.8513	5.8429	5.8341	5.8378	72.5	-		map01100;map00520;map00051;map04142;map01240	0.61	3672-15-9	Metabolic pathways;Amino sugar and nucleotide sugar metabolism;Fructose and mannose metabolism;Lysosome;Biosynthesis of cofactors	M+Na, M+K	Organooxygen compounds	pos_108	Global and overview maps;Carbohydrate metabolism;Carbohydrate metabolism;Transport and catabolism;Global and overview maps	Metabolism;Metabolism;Metabolism;Cellular Processes;Metabolism	-	HMDB0001078;HMDB0304312	Carbohydrates and carbohydrate conjugates	pos	C6H13O9P	298.9924557	-	Organic oxygen compounds	C00275
67	Phosphocholine	metab_106	C5H14NO4P	1.086341804	1.084691861	1.012498183	1.22E-09	3.29E-08	6.8797	6.8931	6.8778	6.8969	6.896	6.887	6.8637	6.8562	6.9786	6.9624	6.9594	6.9795	6.9655	6.9705	6.9623	6.9573	92.4	-		map01100;map00564;map05231	0.603266667	3616-04-4;107-73-3	Metabolic pathways;Glycerophospholipid metabolism;Choline metabolism in cancer	M+H, 2M+H	Organonitrogen compounds	pos_109	Global and overview maps;Lipid metabolism;Cancer: overview	Metabolism;Metabolism;Human Diseases	-	HMDB0001565	Quaternary ammonium salts	pos	C5H14NO4P	184.0731101	-	Organic nitrogen compounds	C00588
1	Uridine	metab_3534	C9H12N2O6	1.004927909	1.004134203	0.990848344	1.94E-08	4.74E-07	6.8702	6.8927	6.9025	6.8849	6.8857	6.8641	6.8767	6.8934	6.8205	6.8089	6.8183	6.8295	6.8175	6.8232	6.8164	6.8376	84.5	-		map00240;map01100;map02010	1.776466667	58-96-8	Pyrimidine metabolism;Metabolic pathways;ABC transporters	M-H, M+Cl, M+FA-H	Pyrimidine nucleosides	neg_85	Nucleotide metabolism;Global and overview maps;Membrane transport	Metabolism;Metabolism;Environmental Information Processing	Nucleic acids	58-96-8;HMDB0000296	_	neg	C9H12N2O6	243.0623458	Nucleosides	Nucleosides, nucleotides, and analogues	C00299
2	1-Linoleoylglycerophosphocholine	metab_331	C26H50NO7P	1.003309838	0.99855317	0.989995889	8.76E-10	2.46E-08	7.3097	7.3045	7.3006	7.2937	7.2989	7.2859	7.2916	7.2918	7.231	7.2471	7.2219	7.2209	7.2293	7.2076	7.2132	7.2227	63.7	-		-	6.343116667	22252-07-9	-	M+H, M+Na	Glycerophospholipids	pos_335	-	-	-	HMDB0010386	Glycerophosphocholines	pos	C26H50NO7P	520.3390876	-	Lipids and lipid-like molecules	C04100
3	Cysteineglutathione disulfide	metab_3488	C13H22N4O8S2	1.025917223	1.025452324	0.989738402	1.57E-05	0.0001241	6.9571	6.9346	6.9053	6.9426	6.9138	6.9057	6.9045	6.892	6.8096	6.8536	6.8603	6.8372	6.8645	6.8813	6.8402	6.8381	-	71.6		-	0.702166667	13081-14-6	-	M-H, M+Na-2H, M+K-2H	Carboxylic acids and derivatives	neg_39	-	-	-	HMDB0000656	Amino acids, peptides, and analogues	neg	C13H22N4O8S2	425.0811119	-	Organic acids and derivatives	-
4	L-Galacto-2-heptulose	metab_4388	C7H14O7	1.015118606	1.014100409	0.989494419	1.02E-08	2.70E-07	6.1026	6.0818	6.0825	6.114	6.0843	6.0914	6.0985	6.0775	6.0249	6.0314	6.0264	6.0325	6.0343	6.0412	6.015	6.0207	-	76		-	0.643166667	60426-79-1	-	M+Cl	Organooxygen compounds	neg_943	-	-	-	HMDB0029901	Carbohydrates and carbohydrate conjugates	neg	C7H14O7	245.0433409	-	Organic oxygen compounds	-
5	LysoPC(20:4(5Z,8Z,11Z,14Z))	metab_3910	C28H50NO7P	1.053300177	1.05250043	0.989261745	3.09E-06	3.03E-05	6.7461	6.7064	6.6949	6.7141	6.6975	6.6907	6.7144	6.6791	6.643	6.6142	6.6154	6.6613	6.6122	6.6396	6.6245	6.651	-	83.9		map00564;map05231	6.264633333	60701-99-7;67341-29-1	Glycerophospholipid metabolism;Choline metabolism in cancer	M+Cl, M+FA-H	Glycerophospholipids	neg_461	Lipid metabolism;Cancer: overview	Metabolism;Human Diseases	Lipids	HMDB0010395;HMDB0061699	Glycerophosphocholines	neg	C28H50NO7P	588.3312121	Phospholipids	Lipids and lipid-like molecules	C04230
6	L-Glutamine	metab_569	C5H10N2O3	1.004418374	0.999611539	0.988716502	1.03E-10	4.55E-09	6.3791	6.3815	6.3773	6.3852	6.3955	6.38	6.385	6.3663	6.3111	6.2944	6.2969	6.3177	6.318	6.3083	6.3113	6.3135	90.1	-		map01100;map00630;map00220;map00230;map01240;map04964;map02010;map00910;map04978;map01230;map00240;map00250;map04974;map00970;map04727;map00750;map04724;map05230	0.616616667	5959-95-5;56-85-9	Metabolic pathways;Glyoxylate and dicarboxylate metabolism;Arginine biosynthesis;Purine metabolism;Biosynthesis of cofactors;Proximal tubule bicarbonate reclamation;ABC transporters;Nitrogen metabolism;Mineral absorption;Biosynthesis of amino acids;Pyrimidine metabolism;Alanine, aspartate and glutamate metabolism;Protein digestion and absorption;Aminoacyl-tRNA biosynthesis;GABAergic synapse;Vitam…	M+H	Carboxylic acids and derivatives	pos_573	Global and overview maps;Carbohydrate metabolism;Amino acid metabolism;Nucleotide metabolism;Global and overview maps;Excretory system;Membrane transport;Energy metabolism;Digestive system;Global and overview maps;Nucleotide metabolism;Amino acid metabolism;Digestive system;Translation;Nervous system;Metabolism of cofactors and vitamins;Nervous system;Cancer: overview	Metabolism;Metabolism;Metabolism;Metabolism;Metabolism;Organismal Systems;Environmental Information Processing;Metabolism;Organismal Systems;Metabolism;Metabolism;Metabolism;Organismal Systems;Genetic Information Processing;Organismal Systems;Metabolism;Organismal Systems;Human Diseases	Peptides	56-85-9;HMDB0003423;HMDB0000641	Amino acids, peptides, and analogues	pos	C5H10N2O3	147.0762381	Amino acids	Organic acids and derivatives	C00064
7	PE(18:0/0:0)	metab_5401	C23H48NO7P	1.037307998	1.037309539	0.988320707	3.32E-05	0.0002345	6.3036	6.3602	6.3554	6.3419	6.3105	6.3662	6.3343	6.3194	6.2429	6.2679	6.2746	6.271	6.2311	6.3091	6.2677	6.2315	86.8	-		-	6.403083333	-	-	M-H	-	neg_1970	-	-	-	LMGP02050001	-	neg	C23H48NO7P	480.3099665	-	-	-
8	GPCho(16:0/22:6)	metab_178	C46H80NO8P	1.041648557	1.036420256	0.988182498	6.75E-09	1.22E-07	6.6684	6.683	6.6888	6.6836	6.698	6.7009	6.6709	6.6885	6.5853	6.6114	6.6009	6.6013	6.6279	6.6231	6.6022	6.5957	50.5	-		-	7.549683333	132213-85-5	-	M+H, M+Na	Glycerophospholipids	pos_182	-	-	-	HMDB0013409;HMDB0011229;HMDB0007991	Glycerophosphocholines	pos	C46H80NO8P	806.5673835	-	Lipids and lipid-like molecules	-
9	1-Palmitoylglycerophosphoinositol	metab_5476	C25H49O12P	1.060192741	1.058818684	0.987201078	1.59E-05	0.0001253	5.9459	5.9214	5.9618	5.9374	5.9432	5.9784	5.8901	5.9253	5.8855	5.861	5.8252	5.8643	5.8698	5.8695	5.8797	5.8395	-	70.6		-	6.994	1425501-12-7	-	M-H	Glycerophospholipids	neg_2054	-	-	-	HMDB0061695	Glycerophosphoinositols	neg	C25H49O12P	571.2892393	-	Lipids and lipid-like molecules	-
10	Fructosamine	metab_7808	C6H13NO5	1.061146966	1.05994832	0.98696219	5.49E-08	1.14E-06	5.3617	5.3501	5.3721	5.3926	5.3904	5.3576	5.3641	5.3655	5.3041	5.2905	5.3168	5.2895	5.3053	5.2894	5.2871	5.3112	-	70.4		-	0.615483333	4429/4/3	-	M+Cl	Organooxygen compounds	neg_4473	-	-	-	HMDB0002030	Carbohydrates and carbohydrate conjugates	neg	C6H13NO5	214.0484443	-	Organic oxygen compounds	-
11	3,4,5-trihydroxy-6-{[2-oxo-3-(3,4,5-trihydroxyphenyl)propanoyl]oxy}oxane-2-carboxylic acid	metab_7686	C15H16O12	1.096570415	1.096790116	0.98694891	1.58E-05	0.0001247	6.3322	6.2811	6.2704	6.2946	6.2601	6.2829	6.2694	6.2726	6.1507	6.1839	6.2187	6.1912	6.2048	6.2409	6.2259	6.1937	-	53.9		-	0.7146	-	-	M-H2O-H	-	neg_4346	-	-	-	-	-	neg	C15H16O12	369.0434831	-	-	-
12	LysoPE(0:0/16:1(9Z))	metab_6050	C21H42NO7P	1.057474561	1.057062471	0.986788991	9.46E-07	1.16E-05	5.3985	5.4444	5.4453	5.4601	5.4461	5.4647	5.4781	5.4597	5.3707	5.3797	5.3883	5.3676	5.3748	5.3782	5.3761	5.3854	-	73.6		-	8.36875	-	-	M+FA-H	Glycerophospholipids	neg_2653	-	-	-	HMDB0011474	Glycerophosphoethanolamines	neg	C21H42NO7P	496.2686279	-	Lipids and lipid-like molecules	-
13	LysoPE(20:3(11Z,14Z,17Z)/0:0)	metab_4074	C25H46NO7P	1.052038274	1.051833642	0.986630037	2.36E-06	2.43E-05	5.4282	5.4718	5.4537	5.464	5.4363	5.4883	5.4695	5.4647	5.3528	5.385	5.4101	5.3978	5.3781	5.4056	5.3908	5.3778	-	37.9		-	8.38975	-	-	M-H, M+Na-2H	Glycerophospholipids	neg_626	-	-	-	HMDB0011514	Glycerophosphoethanolamines	neg	C25H46NO7P	524.2795502	-	Lipids and lipid-like molecules	-
14	(1R,4R,5S)-5-Hydroxyfenchone glucoside	metab_7133	C16H26O7	1.003572955	1.002625712	0.986424436	1.17E-05	9.70E-05	5.0083	5.0418	4.9775	5.0376	4.998	4.9997	4.9941	5.0126	4.9455	4.9604	4.9514	4.9468	4.9012	4.9399	4.9263	4.9556	-	47.8		-	2.028	155960-75-1	-	M+Cl	Prenol lipids	neg_3790	-	-	-	HMDB0033224	Terpene glycosides	neg	C16H26O7	365.1356966	-	Lipids and lipid-like molecules	-
15	LysoPC(18:1(11Z))	metab_406	C26H52NO7P	1.06055502	1.056770178	0.986092932	1.42E-07	1.39E-06	6.1328	6.1297	6.1162	6.1099	6.1094	6.107	6.109	6.0811	6.0163	6.0241	6.0463	6.0636	6.0241	6.0025	6.0209	6.02	58.2	-		map00564;map05231	8.377616667	-	Glycerophospholipid metabolism;Choline metabolism in cancer	M+H, M+Na	Glycerophospholipids	pos_410	Lipid metabolism;Cancer: overview	Metabolism;Human Diseases	Lipids	HMDB0010385	Glycerophosphocholines	pos	C26H52NO7P	544.3383457	Phospholipids	Lipids and lipid-like molecules	C04230
16	PC(16:0/20:4(5Z,8Z,11Z,14Z))	metab_5533	C44H80NO8P	1.083638207	1.082893896	0.986025349	0.0002273	0.001231	6.222	6.1551	6.1814	6.1074	6.1608	6.1368	6.1346	6.1361	6.0653	6.0849	6.0634	6.0412	6.078	6.0075	6.1308	6.0711	-	83.6		map01100;map00564;map00590;map00591;map00592;map05231;map04723	7.64785	35418-58-7;6931-56-2	Metabolic pathways;Glycerophospholipid metabolism;Arachidonic acid metabolism;Linoleic acid metabolism;alpha-Linolenic acid metabolism;Choline metabolism in cancer;Retrograde endocannabinoid signaling	M+FA-H	Glycerophospholipids	neg_2123	Global and overview maps;Lipid metabolism;Lipid metabolism;Lipid metabolism;Lipid metabolism;Cancer: overview;Nervous system	Metabolism;Metabolism;Metabolism;Metabolism;Metabolism;Human Diseases;Organismal Systems	Lipids	HMDB0007982;6931-56-2	Glycerophosphocholines	neg	C44H80NO8P	826.5608094	Phospholipids	Lipids and lipid-like molecules	C00157
17	(R)-b-amino-isobutyric acid	metab_122	C4H9NO2	1.109157091	1.103998108	0.98601511	1.92E-14	4.24E-12	6.2192	6.2253	6.2197	6.2214	6.2329	6.2215	6.2159	6.2095	6.1312	6.1318	6.1352	6.1346	6.133	6.1306	6.1421	6.1325	80.2	-		map00240;map01100;map00280	0.636733333	-	Pyrimidine metabolism;Metabolic pathways;Valine, leucine and isoleucine degradation	M+H-H2O, M+H	-	pos_125	Nucleotide metabolism;Global and overview maps;Amino acid metabolism	Metabolism;Metabolism;Metabolism	-	LMFA01100049	-	pos	C4H9NO2	104.0707818	-	-	C01205
18	2-Hydroxyethanesulfonate	metab_7796	C2H6O4S	1.00207024	1.001996392	0.985894097	1.40E-06	1.63E-05	4.636	4.5843	4.5887	4.6188	4.6161	4.5977	4.6162	4.6093	4.5594	4.5297	4.5576	4.5248	4.5597	4.5529	4.5319	4.5306	-	51.1		map01100;map00430	0.62935	107-36-8	Metabolic pathways;Taurine and hypotaurine metabolism	M-H	Organic sulfonic acids and derivatives	neg_4460	Global and overview maps;Metabolism of other amino acids	Metabolism;Metabolism	-	HMDB0003903	Organosulfonic acids and derivatives	neg	C2H6O4S	124.9906869	-	Organic acids and derivatives	C05123
19	SM(d18:0/16:1(9Z))	metab_380	C39H79N2O6P	1.149478361	1.143984283	0.985828167	2.21E-09	5.12E-08	6.7809	6.8027	6.7791	6.7686	6.7504	6.7908	6.7701	6.7506	6.6881	6.6781	6.6657	6.6917	6.6807	6.6766	6.6748	6.6684	-	47.4		map00600;map01100;map04071;map04217	7.813183333	-	Sphingolipid metabolism;Metabolic pathways;Sphingolipid signaling pathway;Necroptosis	M+H, M+Na	Sphingolipids	pos_384	Lipid metabolism;Global and overview maps;Signal transduction;Cell growth and death	Metabolism;Metabolism;Environmental Information Processing;Cellular Processes	Lipids	HMDB0013464	Phosphosphingolipids	pos	C39H79N2O6P	703.5734535	Phospholipids	Lipids and lipid-like molecules	C00550
20	LysoPC(16:0)	metab_1319	C24H50NO7P	1.132055491	1.125479002	0.985359158	1.53E-07	1.47E-06	6.5735	6.5589	6.5667	6.5551	6.5642	6.5353	6.5256	6.5744	6.4685	6.4745	6.4789	6.4577	6.4473	6.4187	6.4501	6.4886	-	90		map00564;map05231	6.56825	14863-27-5;66757-27-5;17364-16-8	Glycerophospholipid metabolism;Choline metabolism in cancer	2M+H	Glycerophospholipids	pos_1347	Lipid metabolism;Cancer: overview	Metabolism;Human Diseases	Lipids	14863-27-5;HMDB0010382;HMDB0240262	Glycerophosphocholines	pos	C24H50NO7P	991.6702933	Phospholipids	Lipids and lipid-like molecules	C04230
21	Diacetyl	metab_576	C4H6O2	1.048935958	1.044056899	0.984707199	4.04E-08	5.21E-07	5.3707	5.3683	5.3574	5.3768	5.3571	5.3711	5.3558	5.3389	5.2705	5.2641	5.2569	5.2706	5.2926	5.309	5.284	5.2956	54.9	-		map00650	0.636733333	431-03-8	Butanoate metabolism	M+H	Organooxygen compounds	pos_580	Carbohydrate metabolism	Metabolism	-	HMDB0003407;LMFA12000012	Carbonyl compounds	pos	C4H6O2	87.04441244	-	Organic oxygen compounds	C00741
22	Glyceric acid	metab_4148	C3H6O4	1.206208268	1.205490789	0.984615385	9.27E-07	1.15E-05	6.1534	6.1121	6.1029	6.1165	6.0997	6.1137	6.091	6.087	5.972	6.0212	6.017	6.0162	6.031	6.0579	6.0107	6.0015	50	-		map01100;map00630;map00561;map01200;map00260;map00030	0.702166667	473-81-4	Metabolic pathways;Glyoxylate and dicarboxylate metabolism;Glycerolipid metabolism;Carbon metabolism;Glycine, serine and threonine metabolism;Pentose phosphate pathway	M-H, 2M-H	Organooxygen compounds	neg_700	Global and overview maps;Carbohydrate metabolism;Lipid metabolism;Global and overview maps;Amino acid metabolism;Carbohydrate metabolism	Metabolism;Metabolism;Metabolism;Metabolism;Metabolism;Metabolism	-	HMDB0000139;473-81-4	Carbohydrates and carbohydrate conjugates	neg	C3H6O4	105.0185355	-	Organic oxygen compounds	C00258
23	PC(20:4/0:0)	metab_1238	C28H50NO7P	1.147497152	1.142368519	0.984541063	1.31E-09	3.45E-08	6.207	6.2151	6.2029	6.1974	6.2102	6.2158	6.2157	6.2153	6.1323	6.1296	6.0967	6.104	6.1253	6.0828	6.1282	6.1162	97	-		-	6.343116667	-	-	M+Na	-	pos_1265	-	-	-	LMGP01050048	-	pos	C28H50NO7P	566.3209682	-	-	-
24	D-Glucaro-1,4-lactone	metab_7672	C6H8O7	1.115193715	1.114141828	0.984312947	4.16E-07	5.84E-06	5.0723	5.039	5.0446	5.0481	4.9981	5.0372	5.011	5.0385	4.954	4.9672	4.9451	4.9542	4.9597	4.9745	4.9607	4.9406	-	32		-	0.721583333	5027-63-4	-	M+Cl	Lactones	neg_4331	-	-	-	HMDB0041862	Gamma butyrolactones	neg	C6H8O7	226.9964038	-	Organoheterocyclic compounds	C21095
25	(+/-)-Tryptophan	metab_7032	C11H12N2O2	1.125565644	1.125169275	0.984024344	6.18E-06	5.53E-05	5.2376	5.2934	5.2613	5.2973	5.2555	5.2273	5.2267	5.2671	5.1774	5.174	5.1677	5.1704	5.1344	5.2069	5.1859	5.1757	-	41.1		-	2.5631	1954/12/6	-	M-H	Indoles and derivatives	neg_3687	-	-	-	HMDB0030396	Indolyl carboxylic acids and derivatives	neg	C11H12N2O2	203.0824106	-	Organoheterocyclic compounds	C00806
26	MG(0:0/22:6(4Z,7Z,10Z,13Z,16Z,19Z)/0:0)	metab_2472	C25H38O4	1.026117042	1.019670238	0.983804211	0.00011	0.0003762	5.5513	5.5666	5.5828	5.5451	5.5215	5.5334	5.5413	5.6131	5.521	5.4734	5.428	5.4907	5.4271	5.4212	5.4729	5.5012	-	67.4		-	6.19985	-	-	M+H-H2O	Glycerolipids	pos_2519	-	-	-	HMDB0011557;LMGL01010027	Monoradylglycerols	pos	C25H38O4	385.2728204	-	Lipids and lipid-like molecules	-
27	L-Tyrosine	metab_7286	C9H11NO3	1.184711699	1.182929457	0.982956722	3.12E-07	4.66E-06	5.1873	5.2317	5.2451	5.2412	5.2093	5.216	5.2039	5.2425	5.1513	5.1429	5.1216	5.1309	5.1355	5.0955	5.1458	5.1428	81	-		map01100;map00350;map01240;map00730;map00130;map01230;map05031;map05012;map01210;map00360;map04974;map00970;map04728;map05034;map00400;map05030;map05230;map04916;map04917	1.82475	60-18-4	Metabolic pathways;Tyrosine metabolism;Biosynthesis of cofactors;Thiamine metabolism;Ubiquinone and other terpenoid-quinone biosynthesis;Biosynthesis of amino acids;Amphetamine addiction;Parkinson disease;2-Oxocarboxylic acid metabolism;Phenylalanine metabolism;Protein digestion and absorption;Aminoacyl-tRNA biosynthesis;Dopaminergic synapse;Alcoholism;Phenylalanine, tyrosine and tryptophan biosy…	M-H	Carboxylic acids and derivatives	neg_3943	Global and overview maps;Amino acid metabolism;Global and overview maps;Metabolism of cofactors and vitamins;Metabolism of cofactors and vitamins;Global and overview maps;Substance dependence;Neurodegenerative disease;Global and overview maps;Amino acid metabolism;Digestive system;Translation;Nervous system;Substance dependence;Amino acid metabolism;Substance dependence;Cancer: overview;Endocrine…	Metabolism;Metabolism;Metabolism;Metabolism;Metabolism;Metabolism;Human Diseases;Human Diseases;Metabolism;Metabolism;Organismal Systems;Genetic Information Processing;Organismal Systems;Human Diseases;Metabolism;Human Diseases;Human Diseases;Organismal Systems;Organismal Systems	Peptides	60-18-4;HMDB0000158	Amino acids, peptides, and analogues	neg	C9H11NO3	180.066247	Amino acids	Organic acids and derivatives	C00082
28	8,11-eicosadiynoic acid	metab_5386	C20H32O2	1.225984649	1.225446669	0.982685452	1.29E-05	0.0001057	5.8684	5.8908	5.8681	5.9468	5.9195	5.9042	5.8689	5.8575	5.8125	5.7907	5.8106	5.8066	5.7631	5.8213	5.7775	5.7296	71.7	-		-	6.34575	-	-	M-H	-	neg_1954	-	-	-	LMFA01030688	-	neg	C20H32O2	303.2332024	-	-	-
29	Gymnodimine	metab_3528	C32H45NO4	1.301275532	1.300986655	0.982653061	2.51E-10	1.20E-08	5.8636	5.8907	5.8769	5.8628	5.8934	5.8829	5.8899	5.8774	5.7857	5.7828	5.8036	5.7704	5.7716	5.7603	5.7821	5.7644	-	72.3		-	8.38275	173792-58-0	-	M-H, M+K-2H, M+Na-2H	Pyridines and derivatives	neg_79	-	-	-	HMDB0041430	Hydropyridines	neg	C32H45NO4	544.2686394	-	Organoheterocyclic compounds	C20025
30	3-Methyl-1-phenyl-1-butanone	metab_873	C11H14O	1.047017419	1.042163593	0.982579842	5.90E-07	4.42E-06	4.8194	4.8454	4.8187	4.8257	4.8346	4.7932	4.8159	4.8215	4.7313	4.7643	4.7	4.7506	4.7347	4.7584	4.7112	4.7533	56.7	-		-	2.066883333	-	-	M+H	-	pos_884	-	-	-	-	-	pos	C11H14O	163.1115099	-	-	-
31	LysoPE(0:0/20:5(5Z,8Z,11Z,14Z,17Z))	metab_5261	C25H42NO7P	1.181099145	1.181033062	0.982182628	2.16E-05	0.0001629	5.4236	5.3869	5.4001	5.3607	5.3691	5.3999	5.3876	5.375	5.3463	5.2864	5.3092	5.2443	5.3188	5.2582	5.3256	5.2504	-	84		-	6.093666667	-	-	M+FA-H	Glycerophospholipids	neg_1824	-	-	-	HMDB0011489	Glycerophosphoethanolamines	neg	C25H42NO7P	544.2684591	-	Lipids and lipid-like molecules	-
32	Sphingosine	metab_173	C18H37NO2	1.171023405	1.166877387	0.98208441	1.97E-07	1.81E-06	5.8146	5.8144	5.815	5.8173	5.8141	5.807	5.8074	5.7505	5.6663	5.7315	5.7163	5.6873	5.6849	5.714	5.6936	5.717	69.7	-		map00600;map01100;map04071;map04210;map04217	6.06545	123-78-4	Sphingolipid metabolism;Metabolic pathways;Sphingolipid signaling pathway;Apoptosis;Necroptosis	M+H-H2O, M+H	Organonitrogen compounds	pos_177	Lipid metabolism;Global and overview maps;Signal transduction;Cell growth and death;Cell growth and death	Metabolism;Metabolism;Environmental Information Processing;Cellular Processes;Cellular Processes	-	HMDB0000252;123-78-4;LMSP01010001	Amines	pos	C18H37NO2	282.2788222	-	Organic nitrogen compounds	C00319
33	Thiodiacetic acid	metab_628	C4H6O4S	1.000144116	0.995778459	0.981802612	7.38E-05	0.0002694	4.6664	4.6864	4.6816	4.6624	4.6938	4.6489	4.6888	4.6379	4.6222	4.5647	4.6207	4.6379	4.5952	4.5527	4.5324	4.5647	-	31.4		map00980	0.9473	123-93-3	Metabolism of xenobiotics by cytochrome P450	M+ACN+H	Carboxylic acids and derivatives	pos_633	Xenobiotics biodegradation and metabolism	Metabolism	-	HMDB0042032	Dicarboxylic acids and derivatives	pos	C4H6O4S	192.0322625	-	Organic acids and derivatives	C14872
34	Capryloylglycine	metab_861	C10H19NO3	1.149155211	1.142903952	0.981707317	2.28E-09	5.21E-08	5.2706	5.2258	5.2544	5.2579	5.2372	5.2605	5.2432	5.2356	5.1412	5.137	5.1422	5.1534	5.1512	5.1803	5.1574	5.1558	-	75		-	2.01315	14246-53-8	-	M+ACN+H	Carboxylic acids and derivatives	pos_872	-	-	-	HMDB0000832	Amino acids, peptides, and analogues	pos	C10H19NO3	243.1700369	-	Organic acids and derivatives	-
35	{[3,5-dihydroxy-2-(4-hydroxyphenyl)-8-methyl-4-oxo-4H,8H-pyrano[2,3-f]chromen-8-yl]methoxy}sulfonic acid	metab_4468	C20H16O10S	1.062657983	1.063447262	0.981639624	0.0005462	0.002556	4.7468	4.6604	4.6769	4.6839	4.6802	4.6818	4.6853	4.6597	4.5749	4.5581	4.607	4.6304	4.5677	4.7003	4.5693	4.5737	-	32.1		-	0.721583333	-	-	M-H2O-H	-	neg_1024	-	-	-	-	-	neg	C20H16O10S	429.0282885	-	-	-
36	(+/-)4-HDoHE	metab_5320	C22H32O3	1.264890306	1.263820281	0.98149492	4.28E-07	5.98E-06	5.5505	5.5162	5.5146	5.5103	5.518	5.5119	5.5195	5.4534	5.4406	5.3944	5.3857	5.4111	5.4309	5.4152	5.3988	5.4032	54.8	-		-	6.18425	-	-	M-H	-	neg_1886	-	-	-	-	-	neg	C22H32O3	343.2280144	-	-	-
37	1-Oleoylglycerophosphoinositol	metab_4030	C27H51O12P	1.421645113	1.4209316	0.981143837	5.28E-11	3.14E-09	6.3916	6.4276	6.4083	6.4129	6.4279	6.4247	6.4243	6.4168	6.2988	6.2971	6.327	6.2876	6.3023	6.2817	6.2866	6.2842	-	82.8		-	8.36875	1114770-15-8	-	M-H, M+Na-2H	Glycerophospholipids	neg_582	-	-	-	HMDB0061693	Glycerophosphoinositols	neg	C27H51O12P	619.2896154	-	Lipids and lipid-like molecules	-
38	Octanal propyleneglycol acetal	metab_1381	C11H22O2	1.178881995	1.170818106	0.981066176	3.63E-08	4.81E-07	5.4658	5.4135	5.4346	5.4634	5.4538	5.4296	5.4309	5.4294	5.3474	5.3149	5.375	5.3217	5.3292	5.3456	5.3231	5.3428	-	66.3		-	7.0629	74094-61-4	-	2M+K	Dioxolanes	pos_1409	-	-	-	HMDB0032448	1,3-dioxolanes	pos	C11H22O2	411.2863669	-	Organoheterocyclic compounds	-
39	Ethyl hydrogen fumarate	metab_4728	C6H8O4	1.162753271	1.16074512	0.981041621	1.69E-06	1.88E-05	4.5751	4.582	4.6225	4.6035	4.5931	4.5898	4.5491	4.5979	4.5169	4.4888	4.4984	4.5213	4.5407	4.4934	4.4721	4.481	-	35.7		-	1.779516667	2459/5/4	-	M+FA-H	Fatty Acyls	neg_1285	-	-	-	HMDB0040207;LMFA07010876	Fatty acid esters	neg	C6H8O4	189.0401231	-	Lipids and lipid-like molecules	-
40	(R)-3-hydroxybutyrylcarnitine	metab_766	C11H21NO5	1.239243392	1.234017517	0.981017067	1.90E-13	2.74E-11	5.7487	5.747	5.7396	5.7335	5.7384	5.7287	5.7568	5.7416	5.6429	5.6282	5.6429	5.6255	5.6385	5.6291	5.6304	5.6274	-	55.3		-	1.812566667	-	-	M+H	Fatty Acyls	pos_777	-	-	-	HMDB0062735	Fatty acid esters	pos	C11H21NO5	248.1488921	-	Lipids and lipid-like molecules	-
41	Cyclocalopin B	metab_5378	C19H26O8	1.281414914	1.281051217	0.980960549	1.33E-05	0.0001088	5.8093	5.7917	5.8149	5.811	5.8997	5.8689	5.8134	5.8295	5.7406	5.6851	5.7703	5.7289	5.7439	5.6838	5.6951	5.7031	-	34.5		-	6.312616667	-	-	M+FA-H	Furopyrans	neg_1946	-	-	-	HMDB0039811	_	neg	C19H26O8	427.1584089	-	Organoheterocyclic compounds	-
42	6''-p-Coumaroylprunin	metab_735	C30H28O12	1.116156857	1.111543791	0.980853915	9.46E-06	4.49E-05	5.2577	5.2111	5.1706	5.204	5.2403	5.2145	5.2648	5.2213	5.1733	5.0976	5.1285	5.1177	5.1386	5.1011	5.1427	5.0859	-	74.9		-	1.7173	-	-	M+K	-	pos_746	-	-	-	-	-	pos	C30H28O12	619.1210321	-	-	-
43	Tetrahydrodipicolinate	metab_7314	C7H9NO4	1.108841562	1.10660734	0.980735164	5.99E-05	0.0003909	4.4788	4.5375	4.5371	4.5301	4.5045	4.4861	4.5078	4.5424	4.4219	4.4228	4.3994	4.4368	4.425	4.4228	4.3959	4.5101	-	39		map01100;map01230	1.779516667	4226-22-6	Metabolic pathways;Biosynthesis of amino acids	M-H2O-H	Carboxylic acids and derivatives	neg_3971	Global and overview maps;Global and overview maps	Metabolism;Metabolism	-	HMDB0012289	Amino acids, peptides, and analogues	neg	C7H9NO4	152.0345997	-	Organic acids and derivatives	C03972
44	Citramalic acid	metab_7513	C5H8O5	1.271799313	1.271761002	0.980643887	5.33E-10	2.29E-08	5.0438	5.0668	5.083	5.0598	5.0677	5.0417	5.072	5.0693	4.96	4.9444	4.9764	4.9724	4.9606	4.965	4.9832	4.9597	-	39.6		-	1.244483333	2306-22-1;597-44-4	-	M-H	Fatty Acyls	neg_4171	-	-	-	HMDB0000426	Fatty acids and conjugates	neg	C5H8O5	147.0292958	-	Lipids and lipid-like molecules	C00815
45	O-Arachidonoyl Glycidol	metab_2459	C23H36O3	1.265609586	1.258418503	0.980579329	2.49E-08	3.50E-07	6.0826	6.0697	6.0963	6.0404	6.0897	6.0722	6.05	6.1069	5.9897	5.9744	5.9321	5.9521	5.9536	5.9339	5.9704	5.9559	78.4	-		-	6.220416667	-	-	M+H	-	pos_2506	-	-	-	-	-	pos	C23H36O3	361.2731648	-	-	-
46	(4E,7E,10Z,13E,16E,19E)-docosa-4,7,10,13,16,19-hexaenoic acid	metab_5377	C22H32O2	1.352690679	1.351444345	0.980214077	5.38E-06	4.91E-05	6.1463	6.14	6.1157	6.1846	6.2032	6.2078	6.181	6.1465	6.0894	6.0398	6.0706	6.073	6.0594	5.9839	6.0182	6.0216	75	-		-	6.312616667	-	-	M-H	Fatty Acyls	neg_1945	-	-	-	HMDB0251558	Fatty acids and conjugates	neg	C22H32O2	327.2331781	-	Lipids and lipid-like molecules	-
47	Gamma-Glu-Leu	metab_2765	C11H20N2O5	1.201842457	1.195655512	0.980164403	1.42E-06	9.12E-06	5.559	5.5689	5.6033	5.6124	5.625	5.6359	5.6048	5.5585	5.4742	5.4692	5.4608	5.4666	5.5396	5.4793	5.4852	5.5016	86.4	-		-	2.9085	2566-39-4	-	M+H	Carboxylic acids and derivatives	pos_2834	-	-	-	HMDB0011171	Amino acids, peptides, and analogues	pos	C11H20N2O5	261.1441917	-	Organic acids and derivatives	-
48	Tetracosapentaenoic acid (24:5n-6)	metab_6435	C24H38O2	1.045156184	1.043869647	0.980087237	0.01209	0.03544	5.2637	5.2566	5.3212	5.2993	5.1531	5.3991	5.1687	5.3236	5.1822	5.1346	5.2605	5.1623	5.197	5.2295	5.1045	5.0759	-	30.3		-	6.427	-	-	M-H	Fatty Acyls	neg_3073	-	-	-	HMDB0006322	Fatty acids and conjugates	neg	C24H38O2	357.280155	-	Lipids and lipid-like molecules	-
49	N-Acetylaspartylglutamic acid	metab_3723	C11H16N2O8	1.327857068	1.325715008	0.980061074	2.18E-07	3.51E-06	5.527	5.5655	5.605	5.5842	5.5311	5.572	5.58	5.57	5.4488	5.4661	5.4664	5.4513	5.4514	5.4188	5.4498	5.4932	-	36.1		map01100;map04080;map00250	1.833816667	3106-85-2	Metabolic pathways;Neuroactive ligand-receptor interaction;Alanine, aspartate and glutamate metabolism	M-H2O-H, M-H	Carboxylic acids and derivatives	neg_274	Global and overview maps;Signaling molecules and interaction;Amino acid metabolism	Metabolism;Environmental Information Processing;Metabolism	-	HMDB0001067	Amino acids, peptides, and analogues	neg	C11H16N2O8	303.0833798	-	Organic acids and derivatives	C12270
50	1-(Hydroxymethyl)-5,5-dimethyl-2,4-imidazolidinedione	metab_107	C6H10N2O3	1.202705021	1.197276439	0.979314308	7.60E-08	8.26E-07	5.2423	5.2426	5.2212	5.2416	5.2148	5.2246	5.1948	5.1879	5.1138	5.1209	5.1017	5.1091	5.0722	5.1435	5.1317	5.1125	-	31.4		-	0.6499	116-25-6	-	M+H, M+NH4	Azolidines	pos_110	-	-	-	HMDB0031670	Imidazolidines	pos	C6H10N2O3	176.1027972	-	Organoheterocyclic compounds	-
51	12,13-DHOME	metab_3901	C18H34O4	1.333197869	1.333175661	0.97912006	2.85E-07	4.34E-06	5.3669	5.372	5.3715	5.3302	5.3208	5.3637	5.4065	5.3824	5.2637	5.2827	5.2582	5.2555	5.2077	5.246	5.2567	5.2415	-	37.6		map00591	6.191116667	7293-40-5	Linoleic acid metabolism	M-H2O-H, M+Na-2H	Fatty Acyls	neg_452	Lipid metabolism	Metabolism	-	HMDB0004705	Fatty acids and conjugates	neg	C18H34O4	335.223189	-	Lipids and lipid-like molecules	C14829
52	3,6,7-Trihydroxy-4'-methoxyflavone 7-rhamnoside	metab_1092	C22H22O10	1.057807594	1.050453272	0.978907944	0.001272	0.003268	5.0547	5.0657	5.0798	5.1038	4.9806	5.1545	5.1079	5.0368	4.9873	4.9388	5.0282	4.9703	4.9664	5.0218	4.962	4.8556	-	79.5		-	5.877066667	-	-	M+H-H2O	-	pos_1115	-	-	-	LMPK12111586	-	pos	C22H22O10	429.117617	-	-	-
53	METHACHOLINE	metab_3125	C8H17NO2	1.350021326	1.344364124	0.978641749	6.64E-14	1.07E-11	5.9826	5.9886	5.9801	5.9911	5.9897	5.9994	6.0008	6.0123	5.8556	5.8614	5.8732	5.8735	5.8595	5.8681	5.8589	5.8658	49.1	-		-	1.029483333	55-92-5	-	M+H	Organonitrogen compounds	pos_3204	-	-	-	HMDB0015654	Quaternary ammonium salts	pos	C8H17NO2	160.1330155	-	Organic nitrogen compounds	C07471
54	5-Carboxy-2'-deoxyuridine	metab_2952	C10H12N2O7	1.210397321	1.202845692	0.978458498	1.00E-07	1.04E-06	5.0473	5.0616	5.0711	5.0715	5.0452	5.066	5.0533	5.0657	5.0091	4.9645	4.9444	4.9338	4.9455	4.9214	4.9679	4.9203	-	60.7		-	1.83315	-	-	M+CH3OH+H	-	pos_3030	-	-	-	-	-	pos	C10H12N2O7	305.097455	-	-	-
55	2-amino-4-({1-[(carboxymethyl)-C-hydroxycarbonimidoyl]-2-[(3-oxo-1-phenylpropyl)sulfanyl]ethyl}-C-hydroxycarbonimidoyl)butanoic acid	metab_830	C19H25N3O7S	1.298418339	1.293649598	0.978379329	3.52E-09	7.63E-08	5.6787	5.689	5.7114	5.6826	5.693	5.6915	5.7066	5.6615	5.561	5.5329	5.5787	5.5678	5.5706	5.5986	5.5811	5.5388	-	73.5		-	1.978883333	-	-	M+K	-	pos_841	-	-	-	-	-	pos	C19H25N3O7S	478.1069767	-	-	-
56	Gamma-Glutamylphenylalanine	metab_4994	C14H18N2O5	1.325369381	1.325392398	0.978273635	3.15E-07	4.67E-06	5.1352	5.1206	5.0964	5.0797	5.1044	5.121	5.105	5.1113	4.9984	5.0013	4.9422	4.9769	5.0166	5.0261	5.0371	4.9827	-	77.4		-	3.02	7432-24-8	-	M-H	Carboxylic acids and derivatives	neg_1554	-	-	-	HMDB0000594	Amino acids, peptides, and analogues	neg	C14H18N2O5	293.1146643	-	Organic acids and derivatives	-
57	Metabolite M6	metab_6388	C30H42N4O4	1.492219962	1.490752797	0.977871787	2.63E-09	8.90E-08	6.1451	6.1377	6.1341	6.1439	6.1411	6.1781	6.1554	6.1301	6.0019	6.0296	6.0093	6.0617	5.9934	5.9855	6.0051	5.9947	-	44.9		-	6.731416667	-	-	M+Cl	Indanes	neg_3019	-	-	-	HMDB0061034	_	neg	C30H42N4O4	557.2890629	-	Benzenoids	-
58	Mulberrin	metab_5387	C25H26O6	1.443920923	1.443604717	0.977703827	1.15E-06	1.36E-05	5.9823	6.0335	5.9696	6.0528	6.0172	6.0343	5.9951	5.9989	5.8953	5.8602	5.8949	5.9094	5.8502	5.9302	5.844	5.822	-	46.9		-	6.34575	62949-79-5	-	M-H2O-H	Flavonoids	neg_1955	-	-	-	HMDB0029507;LMPK12110895	Flavones	neg	C25H26O6	403.1584622	-	Phenylpropanoids and polyketides	-
59	1-Arachidonoylglycerophosphoinositol	metab_5447	C29H49O12P	1.616645381	1.615662049	0.977588201	8.51E-13	9.63E-11	6.9155	6.9059	6.9051	6.9203	6.9261	6.9304	6.923	6.9002	6.7719	6.7541	6.7531	6.7868	6.7527	6.7727	6.7493	6.7459	-	80.8		-	6.731416667	1246430-04-5	-	M-H	Glycerophospholipids	neg_2020	-	-	-	HMDB0061690	Glycerophosphoinositols	neg	C29H49O12P	619.2893634	-	Lipids and lipid-like molecules	-
60	7Z, 10Z, 13Z, 16Z, 19Z-docosapentaenoic acid	metab_5392	C22H34O2	1.491512762	1.490015382	0.977415307	1.46E-06	1.70E-05	6.3413	6.3678	6.3854	6.4095	6.3761	6.4311	6.3671	6.3258	6.2621	6.2207	6.2619	6.2837	6.198	6.2515	6.1822	6.1919	58.5	-		-	6.367266667	-	-	M-H	-	neg_1960	-	-	-	-	-	neg	C22H34O2	329.248833	-	-	-
61	Desacetycefapirin	metab_2924	C15H15N3O5S2	1.203022834	1.202124897	0.977277338	1.07E-06	7.24E-06	4.9318	4.9323	4.9256	4.91	4.9203	4.9275	4.9556	4.926	4.8012	4.7654	4.8682	4.8022	4.7806	4.8469	4.8178	4.8531	-	60.5		-	1.907083333	38115-21-8	-	M+ACN+Na	Saturated hydrocarbons	pos_3002	-	-	-	HMDB0037269	Alkanes	pos	C15H15N3O5S2	445.0574792	-	Hydrocarbons	-
62	L-Glutamic gamma-semialdehyde	metab_4473	C5H9NO3	1.213112254	1.211474276	0.977267111	7.72E-08	1.49E-06	4.0693	4.0684	4.0389	4.049	4.0514	4.0397	4.0258	4.0344	3.9358	3.9931	3.94	3.9582	3.9753	3.9457	3.9569	3.9375	-	79.4		map01100;map00330;map01230	0.756516667	496-92-4	Metabolic pathways;Arginine and proline metabolism;Biosynthesis of amino acids	M-H2O-H	Carboxylic acids and derivatives	neg_1029	Global and overview maps;Amino acid metabolism;Global and overview maps	Metabolism;Metabolism;Metabolism	-	496-92-4;HMDB0002104	Amino acids, peptides, and analogues	neg	C5H9NO3	112.0396213	-	Organic acids and derivatives	C01165
63	Glu Trp	metab_969	C16H19N3O5	1.19638336	1.198488645	0.977024922	2.38E-05	0.0001001	5.11	5.1449	5.1823	5.1148	5.1106	5.1179	5.1882	5.1192	4.9536	5.0588	4.9884	5.0196	5.0684	4.9895	5.0688	4.9951	56.3	-		-	3.424433333	-	-	M+H	-	pos_985	-	-	-	-	-	pos	C16H19N3O5	334.1391857	-	-	-
64	Glycerophosphocholine	metab_575	C8H20NO6P	1.317688674	1.310199359	0.976460177	1.05E-06	7.14E-06	5.6251	5.686	5.6547	5.7045	5.6839	5.6604	5.6072	5.5823	5.5124	5.4918	5.4989	5.5438	5.5278	5.5073	5.5163	5.5376	41.9	-		map00565;map00564;map05231	0.623333333	28319-77-9	Ether lipid metabolism;Glycerophospholipid metabolism;Choline metabolism in cancer	M+H	Glycerophospholipids	pos_579	Lipid metabolism;Lipid metabolism;Cancer: overview	Metabolism;Metabolism;Human Diseases	-	HMDB0008063;HMDB0008128;HMDB0008817;HMDB0008094;HMDB0008424;HMDB0007895;HMDB0008159;HMDB0008719;HMDB0008390;HMDB0008687;HMDB0011224;HMDB0008589;HMDB0007928;HMDB0008226;HMDB0008225;HMDB0008457;HMDB0008653;HMDB0008721;HMDB0008587;HMDB0008291;HMDB0008425;HMDB0008785;HMDB0008357;HMDB0008294;HMDB0008061;HMDB0008227;HMDB0008360;HMDB0008620;HMDB0008819;HMDB0008720;HMDB0008458;HMDB0008622;HMDB0008820;HMD…	Glycerophosphocholines	pos	C8H20NO6P	258.1097986	-	Lipids and lipid-like molecules	C00670
65	Indoxylsulfuric acid	metab_4980	C8H7NO4S	1.423591865	1.423096399	0.976361573	2.26E-08	5.37E-07	5.2763	5.2898	5.2855	5.2779	5.2995	5.3104	5.3054	5.2615	5.2195	5.1239	5.1628	5.1567	5.1702	5.166	5.1459	5.1589	50.9	-		-	2.827733333	487-94-5	-	M-H	Organic sulfuric acids and derivatives	neg_1540	-	-	-	HMDB0000682	Arylsulfates	neg	C8H7NO4S	212.0021507	-	Organic acids and derivatives	-
66	2-hydroxyhexadecanoic acid	metab_6454	C16H32O3	1.403553577	1.403632355	0.976355789	5.21E-07	7.04E-06	5.312	5.3388	5.2727	5.3501	5.3225	5.3755	5.3574	5.3011	5.2017	5.2047	5.2092	5.2134	5.1861	5.2451	5.2017	5.1608	75.2	-		-	6.34575	16452-52-1	-	M-H	Fatty Acyls	neg_3094	-	-	-	HMDB0031057	Fatty acids and conjugates	neg	C16H32O3	271.2281273	-	Lipids and lipid-like molecules	-
67	1-(11Z,14Z-eicosadienoyl)-glycero-3-phosphate	metab_5446	C23H43O7P	1.472994391	1.472156343	0.976347826	1.51E-07	2.58E-06	5.7532	5.7643	5.7407	5.7573	5.7011	5.7779	5.7665	5.7411	5.6351	5.6375	5.5858	5.6596	5.5739	5.621	5.6252	5.5721	-	60.2		-	6.731416667	-	-	M+FA-H	Glycerophospholipids	neg_2019	-	-	-	HMDB0062303;HMDB0114758;LMGP10050027	Glycerophosphates	neg	C23H43O7P	507.2728753	-	Lipids and lipid-like molecules	-
68	LysoPC(0:0/18:0)	metab_2210	C26H54NO7P	1.578580119	1.570231629	0.976135593	2.96E-15	7.55E-13	7.3985	7.3665	7.3809	7.3727	7.3752	7.3617	7.3656	7.3757	7.2055	7.1892	7.2022	7.1934	7.1977	7.2111	7.1929	7.2023	64.7	-		-	6.88715	4421-58-3	-	M+H	Glycerophospholipids	pos_2255	-	-	-	HMDB0011128	Glycerophosphocholines	pos	C26H54NO7P	524.3703938	-	Lipids and lipid-like molecules	-
69	6-{[5,7-dihydroxy-2-(4-hydroxyphenyl)-4-oxo-4H-chromen-3-yl]oxy}-4,5-dihydroxy-2-methyloxan-3-yl (2E)-3-(4-hydroxyphenyl)prop-2-enoate	metab_2946	C30H26O12	1.287179738	1.281914464	0.975926634	3.63E-07	2.96E-06	5.2533	5.2029	5.2593	5.2394	5.2576	5.2519	5.2228	5.1844	5.0528	5.1395	5.0941	5.0892	5.1156	5.1141	5.1339	5.1244	-	80.9		-	1.84675	-	-	M+K	-	pos_3024	-	-	-	-	-	pos	C30H26O12	617.105421	-	-	-
70	PE(P-16:0e/0:0)	metab_5393	C21H44NO6P	1.485133116	1.484537758	0.975918226	2.91E-07	4.41E-06	5.7638	5.8025	5.7501	5.8088	5.7625	5.7907	5.7348	5.7662	5.6227	5.6293	5.6853	5.6637	5.6088	5.63	5.6498	5.5712	-	74.9		-	6.367266667	-	-	M-H	-	neg_1961	-	-	-	-	-	neg	C21H44NO6P	436.2836615	-	-	-
71	Phenylacetylglutamine	metab_8241	C13H16N2O4	1.353898251	1.354049424	0.975284763	1.31E-07	2.28E-06	4.6195	4.6783	4.6295	4.6578	4.6845	4.6699	4.6594	4.627	4.5505	4.5515	4.5363	4.4981	4.5363	4.5631	4.5554	4.5123	-	40.1		map00360	2.15495	28047-15-6	Phenylalanine metabolism	M+FA-H	Carboxylic acids and derivatives	neg_1452	Amino acid metabolism	Metabolism	-	HMDB0006344;HMDB0062645;28047-15-6	Amino acids, peptides, and analogues	neg	C13H16N2O4	309.1096042	-	Organic acids and derivatives	C04148
72	L-Ornithine	metab_306	C5H12N2O2	1.402978457	1.396056099	0.974316639	2.65E-12	2.38E-10	5.4471	5.4575	5.4393	5.4565	5.4471	5.4792	5.4532	5.4281	5.309	5.3149	5.321	5.2917	5.3198	5.3134	5.3163	5.3036	89.2	-		map01100;map00220;map01210;map02010;map00330;map00480;map01230	0.532783333	70-26-8;3184-13-2	Metabolic pathways;Arginine biosynthesis;2-Oxocarboxylic acid metabolism;ABC transporters;Arginine and proline metabolism;Glutathione metabolism;Biosynthesis of amino acids	M+H-H2O, M+H	Carboxylic acids and derivatives	pos_310	Global and overview maps;Amino acid metabolism;Global and overview maps;Membrane transport;Amino acid metabolism;Metabolism of other amino acids;Global and overview maps	Metabolism;Metabolism;Metabolism;Environmental Information Processing;Metabolism;Metabolism;Metabolism	Peptides	HMDB0000214	Amino acids, peptides, and analogues	pos	C5H12N2O2	133.0970677	Amino acids	Organic acids and derivatives	C00077
73	MG(0:0/20:1(11Z)/0:0)	metab_2553	C23H44O4	1.018529417	1.045248605	0.973722326	0.01947	0.03512	4.9115	4.8429	4.8951	4.8456	4.8432	4.8705	4.8357	4.621	4.7912	4.8333	4.7838	4.5868	4.7575	4.5737	4.7121	4.6136	-	34.4		-	6.085133333	-	-	M+ACN+H	Endocannabinoids	pos_2600	-	-	-	HMDB0011543	_	pos	C23H44O4	426.3570072	-	Lipids and lipid-like molecules	-
74	Adenine	metab_799	C5H5N5	1.192224609	1.186457973	0.973465621	1.19E-05	5.51E-05	4.284	4.369	4.3369	4.3293	4.3768	4.3502	4.2988	4.3262	4.1967	4.1956	4.3012	4.205	4.197	4.2024	4.2094	4.248	48.5	-		map01100;map00230	1.912966667	73-24-5	Metabolic pathways;Purine metabolism	M+H	Imidazopyrimidines	pos_810	Global and overview maps;Nucleotide metabolism	Metabolism;Metabolism	Nucleic acids	HMDB0000034;73-24-5	Purines and purine derivatives	pos	C5H5N5	136.0616193	Bases	Organoheterocyclic compounds	C00147
75	Gamma-Glutamyltryptophan	metab_5006	C16H19N3O5	1.477036398	1.476670046	0.97255609	1.24E-07	2.18E-06	4.9851	5.0444	5.0004	4.9599	5.0364	4.9363	4.9785	4.9951	4.8673	4.8541	4.8682	4.8424	4.835	4.8676	4.8327	4.8725	-	59.2		-	3.42095	66471-20-3	-	M-H	Carboxylic acids and derivatives	neg_1566	-	-	-	HMDB0252908;HMDB0029160	Amino acids, peptides, and analogues	neg	C16H19N3O5	332.125583	-	Organic acids and derivatives	-
76	3-Formyl-6-hydroxyindole	metab_794	C9H7NO2	1.35264708	1.344406112	0.972460587	3.02E-07	2.57E-06	4.9831	4.9691	5.0089	5.0825	4.9985	5.0026	5.0185	5.0209	4.8564	4.883	4.8722	4.9034	4.8234	4.8997	4.8569	4.8852	-	33.1		-	1.894033333	192184-71-7	-	2M+ACN+Na	Indoles and derivatives	pos_805	-	-	-	HMDB0031172	Hydroxyindoles	pos	C9H7NO2	386.1122416	-	Organoheterocyclic compounds	-
77	Oleoyl glycine	metab_6458	C20H37NO3	1.625686525	1.625460753	0.971378092	5.82E-09	1.64E-07	5.6125	5.6563	5.6598	5.6845	5.6817	5.6566	5.6644	5.6616	5.5399	5.4772	5.5083	5.5239	5.4808	5.5107	5.4952	5.4464	-	41.1		-	6.337583333	2601-90-3	-	M-H	Carboxylic acids and derivatives	neg_3098	-	-	-	HMDB0013631	Amino acids, peptides, and analogues	neg	C20H37NO3	338.2704188	-	Organic acids and derivatives	-
78	1-Pyrroline	metab_518	C4H7N	1.200758784	1.197177079	0.971309338	4.39E-07	3.49E-06	3.8052	3.879	3.8043	3.8083	3.8461	3.8461	3.8484	3.8332	3.7409	3.732	3.7306	3.7299	3.7313	3.6931	3.7499	3.6821	-	30.6		-	0.532783333	5724-81-2	-	M+H	Pyrrolines	pos_522	-	-	-	HMDB0012497	_	pos	C4H7N	70.06560401	-	Organoheterocyclic compounds	C15668
79	PE(P-16:0/0:0)	metab_2380	C21H44NO6P	1.486857741	1.480070519	0.970684632	3.19E-09	7.04E-08	5.5288	5.5186	5.4592	5.4716	5.5021	5.4718	5.4899	5.4918	5.3107	5.3167	5.3406	5.3593	5.3444	5.3232	5.2884	5.3612	40.3	-		-	6.356733333	-	-	M+H	-	pos_2426	-	-	-	LMGP02070001	-	pos	C21H44NO6P	438.2973216	-	-	-
80	Glu Tyr	metab_882	C14H18N2O6	1.406742445	1.40427083	0.970653266	1.17E-08	1.86E-07	4.9384	4.9824	4.9916	4.9337	4.9845	4.9817	5.0284	4.958	4.8117	4.8272	4.8369	4.8542	4.8098	4.8206	4.8219	4.8496	38.1	-		-	2.152983333	-	-	M+H	-	pos_893	-	-	-	-	-	pos	C14H18N2O6	311.1232819	-	-	-
81	PC(17:0/0:0)	metab_2224	C25H52NO7P	1.461814268	1.451788949	0.970642541	7.17E-08	7.86E-07	5.4312	5.4276	5.4065	5.4452	5.3702	5.4267	5.4176	5.4045	5.2881	5.1948	5.287	5.2763	5.2695	5.2931	5.2135	5.2367	71.4	-		map00564;map05231	6.8056	50930-23-9	Glycerophospholipid metabolism;Choline metabolism in cancer	M+H	Glycerophospholipids	pos_2269	Lipid metabolism;Cancer: overview	Metabolism;Human Diseases	Lipids	HMDB0012108;LMGP01050024	Glycerophosphocholines	pos	C25H52NO7P	510.3548513	Phospholipids	Lipids and lipid-like molecules	C04230
82	PC(18:0/20:4(5Z,8Z,11Z,14Z))	metab_169	C46H84NO8P	1.584956321	1.573743895	0.970551378	1.85E-07	1.71E-06	6.3339	6.4026	6.4042	6.4437	6.3544	6.3769	6.3672	6.389	6.2968	6.2041	6.1837	6.2091	6.1769	6.1578	6.179	6.1572	-	44.1		map01100;map00564;map00590;map00591;map00592;map05231;map04723	6.1593	35418-59-8	Metabolic pathways;Glycerophospholipid metabolism;Arachidonic acid metabolism;Linoleic acid metabolism;alpha-Linolenic acid metabolism;Choline metabolism in cancer;Retrograde endocannabinoid signaling	M+H-H2O, M+H	Glycerophospholipids	pos_173	Global and overview maps;Lipid metabolism;Lipid metabolism;Lipid metabolism;Lipid metabolism;Cancer: overview;Nervous system	Metabolism;Metabolism;Metabolism;Metabolism;Metabolism;Human Diseases;Organismal Systems	Lipids	HMDB0008048;LMGP01010802	Glycerophosphocholines	pos	C46H84NO8P	810.5975554	Phospholipids	Lipids and lipid-like molecules	C00157
83	Cis-5-Octenoic acid	metab_2596	C8H14O2	1.107039845	1.10722722	0.970387779	0.00348	0.007797	4.2843	4.3943	4.2737	4.1891	4.2156	4.3296	4.2202	4.135	4.0973	4.1597	4.0348	4.0835	4.2035	4.0929	4.1581	4.1984	-	31.5		-	5.9507	41653-97-8	-	M+NH4	Fatty Acyls	pos_2646	-	-	-	LMFA01030022;HMDB0032207	Fatty acids and conjugates	pos	C8H14O2	160.1331539	-	Lipids and lipid-like molecules	-
84	Triethylamine	metab_2157	C6H15N	1.871385979	1.862437218	0.969994023	1.10E-10	4.77E-09	8.4071	8.4001	8.388	8.3703	8.3616	8.3452	8.3331	8.3168	8.1543	8.1399	8.1313	8.1177	8.112	8.0959	8.0839	8.0775	84.9	-		-	7.44135	121-44-8	-	M+H	Organonitrogen compounds	pos_2202	-	-	-	HMDB0032539	Amines	pos	C6H15N	102.127995	-	Organic nitrogen compounds	C14691
85	8-Amino Caprylic acid	metab_948	C8H17NO2	1.191686516	1.187323561	0.969733656	0.0002379	0.0007462	4.1107	4.1372	4.1097	4.1044	4.1633	4.1145	4.0447	4.257	3.9785	3.9843	4.0393	4.0431	3.9782	3.9556	4.0631	3.9993	31	-		-	3.12345	-	-	M+H	-	pos_963	-	-	-	-	-	pos	C8H17NO2	160.1330401	-	-	-
86	1-Pyrroline-5-carboxylic acid	metab_3438	C5H7NO2	1.112883734	1.113124497	0.969178082	0.007223	0.01479	4.2889	4.4703	4.5107	4.2806	4.5065	4.3521	4.2892	4.3451	4.2958	4.246	4.2392	4.279	4.1917	4.1018	4.2799	4.3252	34.9	-		map01100;map00250;map00330;map01230	0.663283333	64199-88-8;2906-39-0	Metabolic pathways;Alanine, aspartate and glutamate metabolism;Arginine and proline metabolism;Biosynthesis of amino acids	M+H	Carboxylic acids and derivatives	pos_3272	Global and overview maps;Amino acid metabolism;Amino acid metabolism;Global and overview maps	Metabolism;Metabolism;Metabolism;Metabolism	-	2906-39-0;HMDB0001301	Amino acids, peptides, and analogues	pos	C5H7NO2	114.0551425	-	Organic acids and derivatives	C03912
87	LysoPC(18:0)	metab_8237	C26H54NO7P	1.800505746	1.798431927	0.96903779	1.12E-10	6.26E-09	6.323	6.2724	6.3044	6.3065	6.311	6.2992	6.3033	6.2631	6.1273	6.1123	6.0659	6.103	6.1489	6.0887	6.0901	6.0907	-	87.5		map00565;map01100;map05231;map00564	6.88	74430-89-0;4421-58-3;19420-57-6	Ether lipid metabolism;Metabolic pathways;Choline metabolism in cancer;Glycerophospholipid metabolism	M+FA-H	Glycerophospholipids	neg_2040	Lipid metabolism;Global and overview maps;Cancer: overview;Lipid metabolism	Metabolism;Metabolism;Human Diseases;Metabolism	-;Lipids	HMDB0011149;HMDB0010384;HMDB0011128	Glycerophosphocholines	neg	C26H54NO7P	568.3623372	-;Phospholipids	Lipids and lipid-like molecules	C04317;C04230
88	N-Palmitoyl Glycine	metab_5382	C18H35NO3	1.695356119	1.695028606	0.968896926	2.23E-11	1.44E-09	5.5194	5.5448	5.5079	5.5232	5.5492	5.5402	5.5312	5.5265	5.348	5.356	5.372	5.3887	5.346	5.3671	5.3716	5.318	49.1	-		-	6.337583333	158305-64-7	-	M-H	Carboxylic acids and derivatives	neg_1950	-	-	-	HMDB0013034;LMFA08020079	Amino acids, peptides, and analogues	neg	C18H35NO3	312.2546852	-	Organic acids and derivatives	-
89	PC(20:5/0:0)	metab_1180	C28H48NO7P	1.68199938	1.673092053	0.967972094	2.12E-11	1.28E-09	6.3265	6.3253	6.3059	6.3065	6.2806	6.28	6.302	6.3255	6.1534	6.1074	6.0787	6.1093	6.1052	6.0904	6.1103	6.0828	71.2	-		-	6.186366667	-	-	M+H	-	pos_1204	-	-	-	LMGP01050050	-	pos	C28H48NO7P	542.3234744	-	-	-
90	Phenylacetylglycine	metab_2716	C10H11NO3	1.536224838	1.529099707	0.966994106	1.52E-11	9.72E-10	5.0929	5.0889	5.0912	5.0965	5.0935	5.0641	5.1013	5.092	4.9231	4.9325	4.8897	4.9473	4.8999	4.9191	4.9107	4.9518	75.1	-		map00360	3.406433333	500-98-1	Phenylalanine metabolism	M+H	Carboxylic acids and derivatives	pos_2784	Amino acid metabolism	Metabolism	-	HMDB0000821	Amino acids, peptides, and analogues	pos	C10H11NO3	194.081058	-	Organic acids and derivatives	C05598
91	MG(19:0/0:0/0:0)	metab_5480	C22H44O4	1.774914539	1.773971562	0.96668411	1.39E-09	5.02E-08	5.7421	5.7341	5.74	5.727	5.7191	5.7612	5.707	5.7364	5.5441	5.516	5.5045	5.522	5.5123	5.5508	5.5932	5.5939	-	80.8		-	7.0483	-	-	M+K-2H	Glycerolipids	neg_2059	-	-	-	HMDB0072839	Monoradylglycerols	neg	C22H44O4	409.2728652	-	Lipids and lipid-like molecules	-
92	Adlupone	metab_1314	C31H46O4	1.461611524	1.458543428	0.966673088	1.64E-05	7.27E-05	5.2354	5.2392	5.2172	5.2287	5.2159	5.2009	5.1272	5.0618	5.0446	5.0185	5.0391	5.0204	4.9237	5.0471	4.9909	5.056	-	69.4		-	6.527366667	16595-43-0	-	M+H-H2O	Organooxygen compounds	pos_1342	-	-	-	HMDB0032111	Carbonyl compounds	pos	C31H46O4	465.3332678	-	Organic oxygen compounds	-
93	Acetylcysteine	metab_3441	C5H9NO3S	1.203554038	1.199960895	0.966338447	0.003165	0.007153	4.4079	4.4064	4.387	4.3551	4.304	4.3783	4.2785	4.4166	4.2167	4.2439	4.0955	4.0281	4.2916	4.3036	4.2486	4.329	-	36.5		-	0.730183333	52-90-4;616-91-1	-	M+H-H2O	Carboxylic acids and derivatives	pos_611	-	-	-	HMDB0001890;HMDB0000574	Amino acids, peptides, and analogues	pos	C5H9NO3S	146.0269504	-	Organic acids and derivatives	C06809
94	LysoPE(0:0/22:6(4Z,7Z,10Z,13Z,16Z,19Z))	metab_5390	C27H44NO7P	1.762348283	1.761813048	0.965916955	2.54E-07	3.97E-06	5.806	5.8036	5.7911	5.7594	5.7767	5.7968	5.7632	5.7414	5.5856	5.6248	5.6214	5.629	5.4969	5.6415	5.5487	5.5175	-	84.5		-	6.356583333	-	-	M+FA-H	Glycerophospholipids	neg_1958	-	-	-	HMDB0011496	Glycerophosphoethanolamines	neg	C27H44NO7P	570.283957	-	Lipids and lipid-like molecules	-
95	PE(20:5/0:0)	metab_6527	C25H42NO7P	1.819490744	1.81894859	0.965008881	2.17E-12	2.10E-10	5.6326	5.6404	5.6304	5.6166	5.6364	5.6376	5.6216	5.6206	5.4511	5.4378	5.4581	5.414	5.4308	5.4378	5.4457	5.386	70.1	-		-	6.18425	-	-	M-H	-	neg_3171	-	-	-	-	-	neg	C25H42NO7P	498.2630878	-	-	-
96	Glutaminyl-Gamma-glutamate	metab_3325	C10H18N4O5	1.37455125	1.36694038	0.964932652	1.03E-05	4.83E-05	4.3588	4.3327	4.328	4.315	4.2653	4.3562	4.2469	4.2476	4.1057	4.1454	4.1706	4.1622	4.2387	4.1833	4.1194	4.1143	-	46.9		-	0.5463	-	-	M+H-2H2O	Carboxylic acids and derivatives	pos_3408	-	-	-	HMDB0028811	Amino acids, peptides, and analogues	pos	C10H18N4O5	239.1135205	-	Organic acids and derivatives	-
97	Glutamylvaline	metab_868	C10H18N2O5	1.326549664	1.324244377	0.964912281	0.0001288	0.0004318	4.4454	4.3053	4.2649	4.3194	4.2802	4.3566	4.3703	4.312	4.1011	4.1537	4.2748	4.1786	4.1274	4.2479	4.1969	4.1571	-	52.1		-	2.040016667	5879/6/1	-	M+H	Carboxylic acids and derivatives	pos_879	-	-	-	HMDB0028832	Amino acids, peptides, and analogues	pos	C10H18N2O5	247.1286254	-	Organic acids and derivatives	-
98	L-Cystine	metab_8236	C6H12N2O4S2	1.750206433	1.748712465	0.963815789	3.14E-09	1.02E-07	5.1644	5.1474	5.1989	5.1709	5.1841	5.1337	5.1894	5.1559	4.9178	5.0202	4.9651	4.9621	4.9981	5.017	4.9747	4.9961	-	36.6		map01100;map00270;map02010;map04216;map04974	0.590283333	56-89-3	Metabolic pathways;Cysteine and methionine metabolism;ABC transporters;Ferroptosis;Protein digestion and absorption	M-H	Carboxylic acids and derivatives	neg_4558	Global and overview maps;Amino acid metabolism;Membrane transport;Cell growth and death;Digestive system	Metabolism;Metabolism;Environmental Information Processing;Cellular Processes;Organismal Systems	-	HMDB0000192;HMDB0250712	Amino acids, peptides, and analogues	neg	C6H12N2O4S2	239.0166413	-	Organic acids and derivatives	C00491
99	Acetyl-DL-Leucine	metab_6881	C8H15NO3	1.603897616	1.60303709	0.963754647	1.17E-09	4.34E-08	4.3011	4.3001	4.2911	4.3235	4.2785	4.3019	4.2955	4.3397	4.1075	4.1552	4.1539	4.1587	4.1102	4.1579	4.17	4.1694	49.8	-		-	3.984983333	1188-21-2	-	M-H	Carboxylic acids and derivatives	neg_3536	-	-	-	HMDB0011756	Amino acids, peptides, and analogues	neg	C8H15NO3	172.0975115	-	Organic acids and derivatives	C02710
100	(+/-)18-HETE	metab_3914	C20H32O3	2.087698107	2.086181951	0.962904837	1.10E-11	8.38E-10	7.0575	7.0132	6.9741	7.0431	6.9934	7.0027	7.0323	6.9582	6.7591	6.7348	6.7437	6.7702	6.7483	6.7624	6.7298	6.7472	58.9	-		-	6.284133333	-	-	M-H, 2M-H	-	neg_465	-	-	-	-	-	neg	C20H32O3	319.2280397	-	-	-
101	Saccharopine	metab_3208	C11H20N2O6	1.26474654	1.261425568	0.962392786	0.005761	0.01214	4.5618	4.6651	4.4531	4.7193	4.4372	4.5596	4.5674	4.4112	4.4653	4.4182	4.375	4.3385	4.1652	4.3378	4.4201	4.4857	63.3	-		map01100;map00310;map01230	0.623333333	997-68-2	Metabolic pathways;Lysine degradation;Biosynthesis of amino acids	M+H	Carboxylic acids and derivatives	pos_3289	Global and overview maps;Amino acid metabolism;Global and overview maps	Metabolism;Metabolism;Metabolism	-	997-68-2;HMDB0000279	Amino acids, peptides, and analogues	pos	C11H20N2O6	277.1390315	-	Organic acids and derivatives	C00449
102	Adenosine	metab_2922	C10H13N5O4	1.668907895	1.658756627	0.961598138	9.68E-12	6.56E-10	5.1281	5.1471	5.1423	5.1793	5.1864	5.1849	5.1424	5.1368	4.9494	4.9609	4.9751	4.9685	4.9574	4.9465	4.9326	4.9735	41.7	-		map01100;map04024;map00230;map02010;map04270;map05012;map04080;map04923;map04924;map04022;map05034;map04071;map05032	1.912966667	58-61-7	Metabolic pathways;cAMP signaling pathway;Purine metabolism;ABC transporters;Vascular smooth muscle contraction;Parkinson disease;Neuroactive ligand-receptor interaction;Regulation of lipolysis in adipocytes;Renin secretion;cGMP-PKG signaling pathway;Alcoholism;Sphingolipid signaling pathway;Morphine addiction	M+H	Purine nucleosides	pos_3000	Global and overview maps;Signal transduction;Nucleotide metabolism;Membrane transport;Circulatory system;Neurodegenerative disease;Signaling molecules and interaction;Endocrine system;Endocrine system;Signal transduction;Substance dependence;Signal transduction;Substance dependence	Metabolism;Environmental Information Processing;Metabolism;Environmental Information Processing;Organismal Systems;Human Diseases;Environmental Information Processing;Organismal Systems;Organismal Systems;Environmental Information Processing;Human Diseases;Environmental Information Processing;Human Diseases	Nucleic acids	HMDB0000050;HMDB0247583;58-61-7	_	pos	C10H13N5O4	268.1036507	Nucleosides	Nucleosides, nucleotides, and analogues	C00212
103	4-Guanidinobutanoic acid	metab_3096	C5H11N3O2	1.450251396	1.442403718	0.960794045	1.41E-07	1.39E-06	4.0587	4.0338	4.0008	4.0115	3.9768	4.0831	4.0469	4.0246	3.8911	3.8942	3.8448	3.8873	3.9087	3.812	3.8742	3.8614	43.3	-		map01100;map00330	1.11855	500-65-2;463-00-3	Metabolic pathways;Arginine and proline metabolism	M+H	Stilbenes	pos_3175	Global and overview maps;Amino acid metabolism	Metabolism;Metabolism	-	HMDB0031842;HMDB0003464	_	pos	C5H11N3O2	146.0922216	-	Phenylpropanoids and polyketides	C01035
104	(3S)-3,6-Diaminohexanoate	metab_3157	C6H14N2O2	1.679833806	1.671225537	0.960536398	7.06E-09	1.27E-07	5.2423	5.2412	5.2434	5.2398	5.2527	5.239	5.1484	5.1545	5.0271	5.0035	4.985	5.004	5.0197	4.9991	5.055	5.0156	-	43.6		map01100;map00310	0.737016667	4299-56-3	Metabolic pathways;Lysine degradation	M+H	Carboxylic acids and derivatives	pos_3236	Global and overview maps;Amino acid metabolism	Metabolism;Metabolism	-	HMDB0012114	Amino acids, peptides, and analogues	pos	C6H14N2O2	147.1127225	-	Organic acids and derivatives	C01142
105	Nalpha-Acetyl-L-arginine	metab_3089	C8H16N4O3	1.690917837	1.681896472	0.959816988	5.31E-13	6.77E-11	5.0284	5.0105	5.0637	5.0233	5.0447	5.0314	5.0163	5.0006	4.8284	4.8108	4.8292	4.8192	4.8364	4.8381	4.8305	4.8073	66.9	-		-	1.166266667	-	-	M+H	-	pos_3168	-	-	-	-	-	pos	C8H16N4O3	217.1292827	-	-	-
106	PS(18:1(9Z)/0:0)	metab_5422	C24H46NO9P	1.889547969	1.888465693	0.958876812	3.82E-07	5.51E-06	5.4883	5.4971	5.5552	5.5163	5.5271	5.4972	5.5425	5.5344	5.3241	5.3622	5.2735	5.3741	5.2557	5.2056	5.3438	5.2039	89.8	-		-	6.4541	89319-60-8	-	M-H	Glycerophospholipids	neg_1991	-	-	-	HMDB0240603;LMGP03050001	Glycerophosphoserines	neg	C24H46NO9P	522.2838022	-	Lipids and lipid-like molecules	-
107	LysoPC(20:5(5Z,8Z,11Z,14Z,17Z))	metab_5321	C28H48NO7P	1.873147346	1.87130194	0.958462133	1.07E-08	2.79E-07	5.1826	5.1211	5.2198	5.1583	5.1836	5.2025	5.1429	5.2011	4.9965	4.9664	4.9113	5.0303	4.9668	4.9359	4.9577	4.9236	-	60.3		map00564;map05231	6.18425	-	Glycerophospholipid metabolism;Choline metabolism in cancer	M+FA-H	Glycerophospholipids	neg_1887	Lipid metabolism;Cancer: overview	Metabolism;Human Diseases	Lipids	HMDB0010397	Glycerophosphocholines	neg	C28H48NO7P	586.3156766	Phospholipids	Lipids and lipid-like molecules	C04230
108	L-2-Aminoadipic acid	metab_7692	C6H11NO4	1.810253844	1.809013962	0.956128748	2.72E-09	9.07E-08	4.5907	4.5393	4.536	4.5432	4.518	4.5248	4.5219	4.5178	4.2696	4.3792	4.3605	4.344	4.323	4.3687	4.338	4.3117	47	-		map01100;map01210;map00310;map01230	0.7146	1118-90-7;542-32-5	Metabolic pathways;2-Oxocarboxylic acid metabolism;Lysine degradation;Biosynthesis of amino acids	M-H	Carboxylic acids and derivatives	neg_4354	Global and overview maps;Global and overview maps;Amino acid metabolism;Global and overview maps	Metabolism;Metabolism;Metabolism;Metabolism	-	HMDB0302754;HMDB0000510	Amino acids, peptides, and analogues	neg	C6H11NO4	160.0610296	-	Organic acids and derivatives	C00956
109	PC(16:0/22:6(4Z,7Z,10Z,13Z,16Z,19Z))	metab_5527	C46H80NO8P	1.808465426	1.810685546	0.951140065	0.0007671	0.003424	5.3215	5.2199	5.0378	5.2568	5.3257	5.3912	5.1546	5.044	5.1133	4.9451	4.9689	4.9088	4.7734	5.086	4.9885	4.9248	-	92.1		map01100;map00564;map00590;map00591;map00592;map05231;map04723	7.54265	59403-54-2	Metabolic pathways;Glycerophospholipid metabolism;Arachidonic acid metabolism;Linoleic acid metabolism;alpha-Linolenic acid metabolism;Choline metabolism in cancer;Retrograde endocannabinoid signaling	M+FA-H	Glycerophospholipids	neg_2116	Global and overview maps;Lipid metabolism;Lipid metabolism;Lipid metabolism;Lipid metabolism;Cancer: overview;Nervous system	Metabolism;Metabolism;Metabolism;Metabolism;Metabolism;Human Diseases;Organismal Systems	Lipids	LMGP01012137;59403-54-2;HMDB0007991	Glycerophosphocholines	neg	C46H80NO8P	850.5586701	Phospholipids	Lipids and lipid-like molecules	C00157
110	Trimethylamine N-oxide	metab_3200	C3H9NO	1.552483651	1.541256057	0.950635386	6.92E-05	0.0002542	4.1003	4.127	4.0458	4.1354	4.1006	4.1418	3.9683	4.1169	3.8812	3.7854	3.7958	4.0005	3.8217	3.9883	3.8965	3.9495	80.9	-		map01100	0.6499	1184-78-7	Metabolic pathways	M+H	Organonitrogen compounds	pos_3280	Global and overview maps	Metabolism	-	HMDB0000925	Aminoxides	pos	C3H9NO	76.07614871	-	Organic nitrogen compounds	C01104
111	N-Arachidonoyl-L-Serine	metab_6497	C23H37NO4	2.031525191	2.030165794	0.948692153	2.34E-08	5.52E-07	5.0299	4.9874	5.0193	4.9571	4.9215	4.9511	4.9711	4.9196	4.7568	4.6325	4.644	4.7224	4.7481	4.7144	4.7642	4.7336	77.7	-		-	6.252966667	-	-	M-H	-	neg_3139	-	-	-	-	-	neg	C23H37NO4	390.2653356	-	-	-
112	DL-2-hydroxy stearic acid	metab_5405	C18H36O3	2.014427627	2.012595245	0.947313835	1.13E-07	2.05E-06	4.813	4.8162	4.8801	4.8322	4.7817	4.8468	4.8055	4.7955	4.5175	4.6	4.7037	4.518	4.5224	4.5765	4.509	4.5891	70.3	-		-	6.427	-	-	M-H	-	neg_1974	-	-	-	LMFA02000120	-	neg	C18H36O3	299.2593946	-	-	-
113	11(S)-HEPE	metab_6503	C20H30O3	2.24655086	2.245088038	0.947097461	6.08E-14	9.73E-12	5.6328	5.6394	5.6608	5.6404	5.6524	5.6042	5.6116	5.6257	5.3337	5.3022	5.3651	5.3615	5.3159	5.3363	5.3232	5.3435	46.5	-		-	6.239733333	-	-	M-H	-	neg_3146	-	-	-	-	-	neg	C20H30O3	317.2123819	-	-	-
114	Nalpha-Acetyl-L-glutamine	metab_7554	C7H12N2O4	2.08265103	2.082127812	0.944528383	5.91E-13	7.04E-11	4.6671	4.6232	4.6268	4.6352	4.6083	4.631	4.6352	4.6378	4.3921	4.3584	4.3933	4.3779	4.3525	4.3819	4.4113	4.3385	35.7	-		-	1.095866667	-	-	M-H	-	neg_4213	-	-	-	-	-	neg	C7H12N2O4	187.0721092	-	-	-
115	Palmitoyl-L-carnitine	metab_2560	C23H45NO4	2.153634159	2.142440996	0.942698385	5.87E-12	4.43E-10	5.7899	5.7711	5.7595	5.7762	5.7538	5.7451	5.7571	5.7166	5.4444	5.4674	5.4759	5.4041	5.4306	5.45	5.394	5.3633	56.4	-		map01212;map00071	6.078383333	2364-67-2	Fatty acid metabolism;Fatty acid degradation	M+H	Fatty Acyls	pos_2607	Global and overview maps;Lipid metabolism	Metabolism;Metabolism	-	HMDB0000222	Fatty acid esters	pos	C23H45NO4	400.3416668	-	Lipids and lipid-like molecules	C02990
116	LysoPC(17:0)	metab_6367	C25H52NO7P	2.251889418	2.248549357	0.94111152	2.33E-07	3.68E-06	5.4549	5.4172	5.4624	5.4565	5.385	5.4336	5.4813	5.3802	5.2171	5.1282	5.0158	5.1124	5.214	5.1516	4.9557	5.1167	-	74.3		map00564;map05231	6.886833333	50930-23-9	Glycerophospholipid metabolism;Choline metabolism in cancer	M-H	Glycerophospholipids	neg_2994	Lipid metabolism;Cancer: overview	Metabolism;Human Diseases	Lipids	HMDB0012108	Glycerophosphocholines	neg	C25H52NO7P	508.3408635	Phospholipids	Lipids and lipid-like molecules	C04230
117	Docosahexaenoyl Ethanolamide	metab_5361	C24H37NO2	1.93909676	1.940073351	0.939895288	0.0005088	0.002408	4.807	4.8865	4.6902	4.7888	4.8202	4.7795	4.7775	4.6512	4.4867	4.2519	4.3169	4.6811	4.3391	4.5919	4.6564	4.5765	-	64.3		-	6.2756	162758-94-3	-	M+FA-H	Organonitrogen compounds	neg_1928	-	-	-	HMDB0013658	Amines	neg	C24H37NO2	416.2809271	-	Organic nitrogen compounds	-
118	{2-[5,7-dihydroxy-2-(4-hydroxyphenyl)-4-oxo-4H-chromen-8-yl]-4,5-dihydroxyoxan-3-yl}oxidanesulfonic acid	metab_619	C20H18O12S	1.98555867	1.975291199	0.938480342	8.41E-07	5.91E-06	4.9029	4.8907	4.8991	4.9622	4.8704	4.9075	4.894	4.9454	4.5654	4.6844	4.446	4.6975	4.5207	4.6666	4.5602	4.7165	-	64.8		-	0.7975	-	-	M+H-H2O	-	pos_624	-	-	-	-	-	pos	C20H18O12S	465.0505717	-	-	-
119	LTB3	metab_6539	C20H34O4	2.316685692	2.315324963	0.937693498	5.43E-11	3.19E-09	5.1781	5.2111	5.1611	5.1737	5.1609	5.16	5.1497	5.1481	4.9044	4.8992	4.8557	4.7623	4.8228	4.8709	4.8146	4.8404	47.6	-		-	6.163466667	-	-	M-H	-	neg_3183	-	-	-	-	-	neg	C20H34O4	337.2387615	-	-	-
120	KAPA	metab_27	C9H17NO3	2.411891201	2.401518837	0.930394826	1.75E-16	9.68E-14	5.8546	5.8927	5.8693	5.8738	5.9158	5.8705	5.8679	5.8644	5.4494	5.4615	5.4577	5.4494	5.4734	5.4788	5.5016	5.4646	60.2	-		map01100;map00780;map01240	3.920816667	682799-71-9	Metabolic pathways;Biotin metabolism;Biosynthesis of cofactors	M+H-H2O, M+H, M+Na	Fatty Acyls	pos_29	Global and overview maps;Metabolism of cofactors and vitamins;Global and overview maps	Metabolism;Metabolism;Metabolism	-	HMDB0240687	Fatty acids and conjugates	pos	C9H17NO3	188.1279787	-	Lipids and lipid-like molecules	C01092
121	Linoleoyl ethanolamide	metab_6457	C20H37NO2	2.344655899	2.340934501	0.929445351	1.99E-07	3.28E-06	4.8364	4.8507	4.9623	4.8727	4.9274	4.9558	4.8873	4.9378	4.6042	4.5759	4.5597	4.5262	4.7153	4.5239	4.3852	4.5708	-	62.1		-	6.337583333	68171-52-8	-	M+FA-H	Organonitrogen compounds	neg_3097	-	-	-	HMDB0012252;HMDB0013624	Amines	neg	C20H37NO2	368.280742	-	Organic nitrogen compounds	C13828
122	Bufotenin	metab_1018	C12H16N2O	2.175754736	2.168122777	0.926663841	5.51E-09	1.05E-07	4.7005	4.7375	4.6488	4.7092	4.7723	4.7489	4.7842	4.6431	4.3705	4.2992	4.3401	4.3761	4.3778	4.3647	4.3468	4.5001	-	36.6		-	4.7788	487-93-4	-	M+K	Indoles and derivatives	pos_1036	-	-	-	HMDB0041842	Tryptamines and derivatives	pos	C12H16N2O	243.0874351	-	Organoheterocyclic compounds	C08299
123	5(S)-HEPE	metab_6464	C20H30O3	2.675138197	2.672974891	0.925554382	8.32E-14	1.25E-11	5.6881	5.6626	5.6745	5.6796	5.6998	5.6952	5.6961	5.6611	5.2864	5.2639	5.256	5.2908	5.2928	5.1789	5.2775	5.2273	71.9	-		-	6.308616667	-	-	M-H	-	neg_3106	-	-	-	-	-	neg	C20H30O3	317.2123684	-	-	-
124	ACEXAMIC ACID	metab_2761	C8H15NO3	1.957729536	1.950356046	0.921052632	0.0001656	0.0005404	4.1906	4.2398	4.1935	4.3215	4.2205	4.2429	4.2654	4.073	3.8406	3.5523	3.9511	4.1095	3.9771	3.763	3.9999	3.8869	41.5	-		-	3.00915	-	-	M+H	Fatty Acyls	pos_2830	-	-	-	HMDB0247031	Fatty acids and conjugates	pos	C8H15NO3	174.1124017	-	Lipids and lipid-like molecules	-
125	N-acetylaspartate	metab_7528	C6H9NO5	2.769988329	2.76838092	0.916403492	2.00E-19	2.32E-16	5.3887	5.3708	5.39	5.392	5.3903	5.3664	5.3765	5.3909	4.9496	4.9122	4.9504	4.9401	4.9168	4.9383	4.9293	4.9257	49.2	-		map01100;map00250	1.176933333	997-55-7	Metabolic pathways;Alanine, aspartate and glutamate metabolism	M-H	Carboxylic acids and derivatives	neg_4187	Global and overview maps;Amino acid metabolism	Metabolism;Metabolism	-	HMDB0000812	Amino acids, peptides, and analogues	neg	C6H9NO5	174.0403856	-	Organic acids and derivatives	C01042
126	Arachidonoyl Serinol	metab_6494	C23H39NO3	2.55064264	2.552843146	0.908628365	4.58E-06	4.26E-05	4.7337	4.7305	4.7135	4.5732	4.78	4.7416	4.7097	4.7558	4.354	4.0008	4.4042	4.413	4.086	4.3791	4.2756	4.3784	-	31.9		-	6.257966667	183718-70-9	-	M+Na-2H	Fatty Acyls	neg_3136	-	-	-	HMDB0013650	Fatty amides	neg	C23H39NO3	398.2702077	-	Lipids and lipid-like molecules	-
127	Hippuric acid	metab_941	C9H9NO3	2.572793946	2.562125154	0.907100592	3.24E-12	2.83E-10	5.0605	5.0511	5.0769	5.0644	5.0466	5.1018	5.0933	5.0617	4.4905	4.6335	4.605	4.6612	4.6325	4.6313	4.6039	4.534	66.9	-		map01100;map00360	3.087183333	495-69-2	Metabolic pathways;Phenylalanine metabolism	M+H	Benzene and substituted derivatives	pos_956	Global and overview maps;Amino acid metabolism	Metabolism;Metabolism	-	HMDB0000714	Benzoic acids and derivatives	pos	C9H9NO3	180.0654128	-	Benzenoids	C01586
128	Rutarin	metab_3000	C20H24O10	2.606603907	2.596789058	0.896594945	1.34E-09	3.51E-08	4.8385	4.8299	4.7745	4.7822	4.7739	4.7603	4.79	4.7431	4.2671	4.3531	4.4242	4.2702	4.234	4.2717	4.3915	4.128	-	44.8		-	1.69705	20320-81-4	-	M+2Na-H	Coumarins and derivatives	pos_3079	-	-	-	HMDB0030884	Coumarin glycosides	pos	C20H24O10	469.1049232	-	Phenylpropanoids and polyketides	C09309
129	Trans-Dehydroandrosterone	metab_1119	C19H28O2	3.108047367	3.092283936	0.886371266	3.88E-19	3.22E-16	5.9762	5.9739	5.9552	5.9725	5.933	5.9617	5.956	5.9379	5.2968	5.2653	5.2845	5.2569	5.3272	5.2797	5.2647	5.274	70.7	-		map01100;map05215;map00140;map04913;map05200	6.058716667	53-43-0	Metabolic pathways;Prostate cancer;Steroid hormone biosynthesis;Ovarian steroidogenesis;Pathways in cancer	M+H	Steroids and steroid derivatives	pos_1142	Global and overview maps;Cancer: specific types;Lipid metabolism;Endocrine system;Cancer: overview	Metabolism;Human Diseases;Metabolism;Organismal Systems;Human Diseases	Steroids;Hormones and transmitters	HMDB0000077	Androstane steroids	pos	C19H28O2	289.2158273	19-Carbon atoms;Steroid hormones	Lipids and lipid-like molecules	C01227
130	(1S,16R)-5,7,10,11-tetrahydroxy-8,8,10,12,16-pentamethyl-3-[1-(2-methyl-1,3-thiazol-4-yl)prop-1-en-2-yl]-17-oxa-4-azabicyclo[14.1.0]heptadec-4-en-9-one	metab_2592	C27H42N2O6S	3.143605273	3.124721015	0.852672498	8.57E-07	5.99E-06	5.1653	5.1961	5.0641	5.2021	5.1068	5.176	5.1373	5.1093	4.6584	4.3911	4.5107	4.3487	4.0707	4.031	4.3427	4.7443	-	31.7		-	5.984333333	-	-	M+CH3OH+H	-	pos_2640	-	-	-	-	-	pos	C27H42N2O6S	555.3091236	-	-	-
131	4-Oxo-13-cis-retinoate	metab_5173	C20H26O3	4.335056894	4.331193003	0.776749799	3.86E-14	6.67E-12	4.9967	4.9682	4.9768	4.9983	4.9398	4.9711	4.996	4.929	3.6937	3.8506	3.8808	3.8564	3.9267	3.7556	3.9225	4.0135	-	60.1		-	5.947016667	-	-	M+FA-H	Prenol lipids	neg_1734	-	-	-	HMDB0012789	Retinoids	neg	C20H26O3	359.186775	-	Lipids and lipid-like molecules	-
