# Supplementary material for: Integrative proteomics and metabolomics approach to identify the key roles of icariin-mediated protective effects against cyclophosphamide-induced spermatogenesis dysfunction in mice
Source: Front Pharmacol. 2022 Dec 14;13:1040544. doi: 10.3389/fphar.2022.1040544 (PMC9794755; doi:10.3389/fphar.2022.1040544)
Supplement: Supplementary file 4 [file DataSheet3.CSV]

Protein Number	Pathway_ID	KEGG Description	Database	Ratio_in_study	Ratio_in_pop	P_value_uncorrected	P_value_corrected
619	mmu01100	Metabolic pathways	KEGG PATHWAY	619/2373	619/2919	3.33589291662E-64	1.11085234123E-61
288	mmu05022	Pathways of neurodegeneration - multiple diseases	KEGG PATHWAY	288/2373	288/2919	3.72019443599E-28	1.23882474718E-25
278	mmu05014	Amyotrophic lateral sclerosis	KEGG PATHWAY	278/2373	278/2919	3.78741765017E-27	1.26121007751E-24
203	mmu05016	Huntington disease	KEGG PATHWAY	203/2373	203/2919	1.00599726143E-19	3.34997088057E-17
198	mmu05010	Alzheimer disease	KEGG PATHWAY	198/2373	198/2919	3.08563371339E-19	1.02751602656E-16
186	mmu05020	Prion disease	KEGG PATHWAY	186/2373	186/2919	4.50257779368E-18	1.4993584053E-15
179	mmu05012	Parkinson disease	KEGG PATHWAY	179/2373	179/2919	2.13741384897E-17	7.11758811709E-15
164	mmu04144	Endocytosis	KEGG PATHWAY	164/2373	164/2919	5.92767402914E-16	1.9739154517E-13
144	mmu05415	Diabetic cardiomyopathy	KEGG PATHWAY	144/2373	144/2919	4.82241980662E-14	1.6058657956E-11
144	mmu05132	Salmonella infection	KEGG PATHWAY	144/2373	144/2919	4.82241980662E-14	1.6058657956E-11
140	mmu05200	Pathways in cancer	KEGG PATHWAY	140/2373	140/2919	1.15742750161E-13	3.85423358036E-11
135	mmu05208	Chemical carcinogenesis - reactive oxygen species	KEGG PATHWAY	135/2373	135/2919	3.450806309E-13	1.1491185009E-10
134	mmu03040	Spliceosome	KEGG PATHWAY	134/2373	134/2919	4.29231602079E-13	1.42934123492E-10
129	mmu04714	Thermogenesis	KEGG PATHWAY	129/2373	129/2919	1.27637311488E-12	4.25032247256E-10
128	mmu04141	Protein processing in endoplasmic reticulum	KEGG PATHWAY	128/2373	128/2919	1.58679615306E-12	5.2840311897E-10
123	mmu01200	Carbon metabolism	KEGG PATHWAY	123/2373	123/2919	4.70621501237E-12	1.56716959912E-9
115	mmu05165	Human papillomavirus infection	KEGG PATHWAY	115/2373	115/2919	2.66781122301E-11	8.88381137263E-9
113	mmu05171	Coronavirus disease - COVID-19	KEGG PATHWAY	113/2373	113/2919	4.11292658442E-11	1.36960455261E-8
110	mmu05205	Proteoglycans in cancer	KEGG PATHWAY	110/2373	110/2919	7.86800261959E-11	2.62004487232E-8
102	mmu05203	Viral carcinogenesis	KEGG PATHWAY	102/2373	102/2919	4.42040546917E-10	1.47199502123E-7
101	mmu04530	Tight junction	KEGG PATHWAY	101/2373	101/2919	5.48270361451E-10	1.82574030363E-7
99	mmu04510	Focal adhesion	KEGG PATHWAY	99/2373	99/2919	8.43235840717E-10	2.80797534959E-7
99	mmu04810	Regulation of actin cytoskeleton	KEGG PATHWAY	99/2373	99/2919	8.43235840717E-10	2.80797534959E-7
95	mmu05169	Epstein-Barr virus infection	KEGG PATHWAY	95/2373	95/2919	1.99257333609E-9	6.63526920919E-7
94	mmu04145	Phagosome	KEGG PATHWAY	94/2373	94/2919	2.46995159038E-9	8.22493879596E-7
91	mmu05170	Human immunodeficiency virus 1 infection	KEGG PATHWAY	91/2373	91/2919	4.70208028542E-9	1.56579273505E-6
90	mmu05017	Spinocerebellar ataxia	KEGG PATHWAY	90/2373	90/2919	5.82662511058E-9	1.94026616182E-6
90	mmu03015	mRNA surveillance pathway	KEGG PATHWAY	90/2373	90/2919	5.82662511058E-9	1.94026616182E-6
89	mmu04151	PI3K-Akt signaling pathway	KEGG PATHWAY	89/2373	89/2919	7.21950484366E-9	2.40409511294E-6
85	mmu00190	Oxidative phosphorylation	KEGG PATHWAY	85/2373	85/2919	1.7002090977E-8	5.66169629534E-6
82	mmu03013	Nucleocytoplasmic transport	KEGG PATHWAY	82/2373	82/2919	3.22934613519E-8	1.07537226302E-5
82	mmu04932	Non-alcoholic fatty liver disease	KEGG PATHWAY	82/2373	82/2919	3.22934613519E-8	1.07537226302E-5
81	mmu01240	Biosynthesis of cofactors	KEGG PATHWAY	81/2373	81/2919	3.99864063337E-8	1.33154733091E-5
80	mmu03010	Ribosome	KEGG PATHWAY	80/2373	80/2919	4.95078096734E-8	1.64861006212E-5
80	mmu05164	Influenza A	KEGG PATHWAY	80/2373	80/2919	4.95078096734E-8	1.64861006212E-5
80	mmu05163	Human cytomegalovirus infection	KEGG PATHWAY	80/2373	80/2919	4.95078096734E-8	1.64861006212E-5
80	mmu05168	Herpes simplex virus 1 infection	KEGG PATHWAY	80/2373	80/2919	4.95078096734E-8	1.64861006212E-5
79	mmu05417	Lipid and atherosclerosis	KEGG PATHWAY	79/2373	79/2919	6.12912726558E-8	2.04099937944E-5
79	mmu04010	MAPK signaling pathway	KEGG PATHWAY	79/2373	79/2919	6.12912726558E-8	2.04099937944E-5
79	mmu05418	Fluid shear stress and atherosclerosis	KEGG PATHWAY	79/2373	79/2919	6.12912726558E-8	2.04099937944E-5
78	mmu04152	AMPK signaling pathway	KEGG PATHWAY	78/2373	78/2919	7.58729871962E-8	2.52657047363E-5
74	mmu04613	Neutrophil extracellular trap formation	KEGG PATHWAY	74/2373	74/2919	1.78023815382E-7	5.92819305222E-5
73	mmu00280	Valine, leucine and isoleucine degradation	KEGG PATHWAY	73/2373	73/2919	2.20285121121E-7	7.33549453332E-5
72	mmu04146	Peroxisome	KEGG PATHWAY	72/2373	72/2919	2.72556166812E-7	9.07612035483E-5
71	mmu04120	Ubiquitin mediated proteolysis	KEGG PATHWAY	71/2373	71/2919	3.37202416629E-7	0.000112288404737
70	mmu05166	Human T-cell leukemia virus 1 infection	KEGG PATHWAY	70/2373	70/2919	4.17147062515E-7	0.000138909971817
69	mmu05135	Yersinia infection	KEGG PATHWAY	69/2373	69/2919	5.16002225768E-7	0.000171828741181
68	mmu04921	Oxytocin signaling pathway	KEGG PATHWAY	68/2373	68/2919	6.38230952566E-7	0.000212530907205
68	mmu04140	Autophagy - animal	KEGG PATHWAY	68/2373	68/2919	6.38230952566E-7	0.000212530907205
68	mmu04919	Thyroid hormone signaling pathway	KEGG PATHWAY	68/2373	68/2919	6.38230952566E-7	0.000212530907205
67	mmu05207	Chemical carcinogenesis - receptor activation	KEGG PATHWAY	67/2373	67/2919	7.89347214537E-7	0.000262852622441
67	mmu01230	Biosynthesis of amino acids	KEGG PATHWAY	67/2373	67/2919	7.89347214537E-7	0.000262852622441
67	mmu04611	Platelet activation	KEGG PATHWAY	67/2373	67/2919	7.89347214537E-7	0.000262852622441
66	mmu01212	Fatty acid metabolism	KEGG PATHWAY	66/2373	66/2919	9.7616281017E-7	0.000325062215787
66	mmu03320	PPAR signaling pathway	KEGG PATHWAY	66/2373	66/2919	9.7616281017E-7	0.000325062215787
66	mmu04910	Insulin signaling pathway	KEGG PATHWAY	66/2373	66/2919	9.7616281017E-7	0.000325062215787
66	mmu04015	Rap1 signaling pathway	KEGG PATHWAY	66/2373	66/2919	9.7616281017E-7	0.000325062215787
65	mmu05225	Hepatocellular carcinoma	KEGG PATHWAY	65/2373	65/2919	1.20709214049E-6	0.000401961682782
63	mmu04217	Necroptosis	KEGG PATHWAY	63/2373	63/2919	1.84530783222E-6	0.00061448750813
63	mmu04210	Apoptosis	KEGG PATHWAY	63/2373	63/2919	1.84530783222E-6	0.00061448750813
63	mmu05100	Bacterial invasion of epithelial cells	KEGG PATHWAY	63/2373	63/2919	1.84530783222E-6	0.00061448750813
63	mmu05152	Tuberculosis	KEGG PATHWAY	63/2373	63/2919	1.84530783222E-6	0.00061448750813
62	mmu05206	MicroRNAs in cancer	KEGG PATHWAY	62/2373	62/2919	2.28128276792E-6	0.000759667161717
62	mmu04922	Glucagon signaling pathway	KEGG PATHWAY	62/2373	62/2919	2.28128276792E-6	0.000759667161717
62	mmu04150	mTOR signaling pathway	KEGG PATHWAY	62/2373	62/2919	2.28128276792E-6	0.000759667161717
61	mmu04142	Lysosome	KEGG PATHWAY	61/2373	61/2919	2.82002861189E-6	0.00093906952776
60	mmu04670	Leukocyte transendothelial migration	KEGG PATHWAY	60/2373	60/2919	3.48571629979E-6	0.00116074352783
60	mmu04218	Cellular senescence	KEGG PATHWAY	60/2373	60/2919	3.48571629979E-6	0.00116074352783
60	mmu03018	RNA degradation	KEGG PATHWAY	60/2373	60/2919	3.48571629979E-6	0.00116074352783
60	mmu00620	Pyruvate metabolism	KEGG PATHWAY	60/2373	60/2919	3.48571629979E-6	0.00116074352783
60	mmu04014	Ras signaling pathway	KEGG PATHWAY	60/2373	60/2919	3.48571629979E-6	0.00116074352783
60	mmu04022	cGMP-PKG signaling pathway	KEGG PATHWAY	60/2373	60/2919	3.48571629979E-6	0.00116074352783
59	mmu04390	Hippo signaling pathway	KEGG PATHWAY	59/2373	59/2919	4.30818868516E-6	0.00143462683216
59	mmu04360	Axon guidance	KEGG PATHWAY	59/2373	59/2919	4.30818868516E-6	0.00143462683216
59	mmu05167	Kaposi sarcoma-associated herpesvirus infection	KEGG PATHWAY	59/2373	59/2919	4.30818868516E-6	0.00143462683216
59	mmu05160	Hepatitis C	KEGG PATHWAY	59/2373	59/2919	4.30818868516E-6	0.00143462683216
59	mmu04066	HIF-1 signaling pathway	KEGG PATHWAY	59/2373	59/2919	4.30818868516E-6	0.00143462683216
59	mmu00010	Glycolysis / Gluconeogenesis	KEGG PATHWAY	59/2373	59/2919	4.30818868516E-6	0.00143462683216
58	mmu04371	Apelin signaling pathway	KEGG PATHWAY	58/2373	58/2919	5.32428847871E-6	0.00177298806341
58	mmu04931	Insulin resistance	KEGG PATHWAY	58/2373	58/2919	5.32428847871E-6	0.00177298806341
58	mmu05134	Legionellosis	KEGG PATHWAY	58/2373	58/2919	5.32428847871E-6	0.00177298806341
58	mmu04024	cAMP signaling pathway	KEGG PATHWAY	58/2373	58/2919	5.32428847871E-6	0.00177298806341
57	mmu00640	Propanoate metabolism	KEGG PATHWAY	57/2373	57/2919	6.57949638429E-6	0.00219097229597
56	mmu05161	Hepatitis B	KEGG PATHWAY	56/2373	56/2919	8.12995172564E-6	0.00270727392464
55	mmu04072	Phospholipase D signaling pathway	KEGG PATHWAY	55/2373	55/2919	1.00449446687E-5	0.00334496657469
55	mmu04261	Adrenergic signaling in cardiomyocytes	KEGG PATHWAY	55/2373	55/2919	1.00449446687E-5	0.00334496657469
55	mmu04068	FoxO signaling pathway	KEGG PATHWAY	55/2373	55/2919	1.00449446687E-5	0.00334496657469
54	mmu05145	Toxoplasmosis	KEGG PATHWAY	54/2373	54/2919	1.2409989856E-5	0.00413252662204
54	mmu04666	Fc gamma R-mediated phagocytosis	KEGG PATHWAY	54/2373	54/2919	1.2409989856E-5	0.00413252662204
53	mmu00071	Fatty acid degradation	KEGG PATHWAY	53/2373	53/2919	1.53306167789E-5	0.00510509538738
53	mmu04071	Sphingolipid signaling pathway	KEGG PATHWAY	53/2373	53/2919	1.53306167789E-5	0.00510509538738
53	mmu00230	Purine metabolism	KEGG PATHWAY	53/2373	53/2919	1.53306167789E-5	0.00510509538738
52	mmu05162	Measles	KEGG PATHWAY	52/2373	52/2919	1.89370436473E-5	0.00630603553454
52	mmu04310	Wnt signaling pathway	KEGG PATHWAY	52/2373	52/2919	1.89370436473E-5	0.00630603553454
51	mmu05230	Central carbon metabolism in cancer	KEGG PATHWAY	51/2373	51/2919	2.33899402155E-5	0.00778885009175
51	mmu04520	Adherens junction	KEGG PATHWAY	51/2373	51/2919	2.33899402155E-5	0.00778885009175
51	mmu04114	Oocyte meiosis	KEGG PATHWAY	51/2373	51/2919	2.33899402155E-5	0.00778885009175
51	mmu04062	Chemokine signaling pathway	KEGG PATHWAY	51/2373	51/2919	2.33899402155E-5	0.00778885009175
50	mmu04621	NOD-like receptor signaling pathway	KEGG PATHWAY	50/2373	50/2919	2.8887532707E-5	0.00961954839142
49	mmu04723	Retrograde endocannabinoid signaling	KEGG PATHWAY	49/2373	49/2919	3.56743626804E-5	0.0118795627726
49	mmu04915	Estrogen signaling pathway	KEGG PATHWAY	49/2373	49/2919	3.56743626804E-5	0.0118795627726
48	mmu04270	Vascular smooth muscle contraction	KEGG PATHWAY	48/2373	48/2919	4.40520839806E-5	0.0146693439655
48	mmu05146	Amoebiasis	KEGG PATHWAY	48/2373	48/2919	4.40520839806E-5	0.0146693439655
48	mmu04934	Cushing syndrome	KEGG PATHWAY	48/2373	48/2919	4.40520839806E-5	0.0146693439655
47	mmu00480	Glutathione metabolism	KEGG PATHWAY	47/2373	47/2919	5.43927709338E-5	0.018112792721
47	mmu04020	Calcium signaling pathway	KEGG PATHWAY	47/2373	47/2919	5.43927709338E-5	0.018112792721
46	mmu00380	Tryptophan metabolism	KEGG PATHWAY	46/2373	46/2919	6.71553205386E-5	0.0223627217394
46	mmu03050	Proteasome	KEGG PATHWAY	46/2373	46/2919	6.71553205386E-5	0.0223627217394
45	mmu05034	Alcoholism	KEGG PATHWAY	45/2373	45/2919	8.29056663351E-5	0.0276075868896
44	mmu05410	Hypertrophic cardiomyopathy	KEGG PATHWAY	44/2373	44/2919	0.000102341687725	0.0340797820125
44	mmu05412	Arrhythmogenic right ventricular cardiomyopathy	KEGG PATHWAY	44/2373	44/2919	0.000102341687725	0.0340797820125
44	mmu05414	Dilated cardiomyopathy	KEGG PATHWAY	44/2373	44/2919	0.000102341687725	0.0340797820125
44	mmu04918	Thyroid hormone synthesis	KEGG PATHWAY	44/2373	44/2919	0.000102341687725	0.0340797820125
44	mmu00270	Cysteine and methionine metabolism	KEGG PATHWAY	44/2373	44/2919	0.000102341687725	0.0340797820125
43	mmu05416	Viral myocarditis	KEGG PATHWAY	43/2373	43/2919	0.000126323902961	0.0420658596859
43	mmu03008	Ribosome biogenesis in eukaryotes	KEGG PATHWAY	43/2373	43/2919	0.000126323902961	0.0420658596859
42	mmu04972	Pancreatic secretion	KEGG PATHWAY	42/2373	42/2919	0.000155913285636	0.0519191241169
42	mmu00410	beta-Alanine metabolism	KEGG PATHWAY	42/2373	42/2919	0.000155913285636	0.0519191241169
42	mmu04260	Cardiac muscle contraction	KEGG PATHWAY	42/2373	42/2919	0.000155913285636	0.0519191241169
41	mmu04110	Cell cycle	KEGG PATHWAY	41/2373	41/2919	0.00019241785423	0.0640751454586
41	mmu04540	Gap junction	KEGG PATHWAY	41/2373	41/2919	0.00019241785423	0.0640751454586
41	mmu00310	Lysine degradation	KEGG PATHWAY	41/2373	41/2919	0.00019241785423	0.0640751454586
40	mmu00020	Citrate cycle (TCA cycle)	KEGG PATHWAY	40/2373	40/2919	0.000237450065292	0.0790708717421
40	mmu00983	Drug metabolism - other enzymes	KEGG PATHWAY	40/2373	40/2919	0.000237450065292	0.0790708717421
40	mmu00650	Butanoate metabolism	KEGG PATHWAY	40/2373	40/2919	0.000237450065292	0.0790708717421
39	mmu04926	Relaxin signaling pathway	KEGG PATHWAY	39/2373	39/2919	0.00029299750987	0.0975681707868
39	mmu04137	Mitophagy - animal	KEGG PATHWAY	39/2373	39/2919	0.00029299750987	0.0975681707868
39	mmu04213	Longevity regulating pathway - multiple species	KEGG PATHWAY	39/2373	39/2919	0.00029299750987	0.0975681707868
39	mmu05211	Renal cell carcinoma	KEGG PATHWAY	39/2373	39/2919	0.00029299750987	0.0975681707868
39	mmu04722	Neurotrophin signaling pathway	KEGG PATHWAY	39/2373	39/2919	0.00029299750987	0.0975681707868
38	mmu05142	Chagas disease	KEGG PATHWAY	38/2373	38/2919	0.000361509989696	0.120382826569
38	mmu04728	Dopaminergic synapse	KEGG PATHWAY	38/2373	38/2919	0.000361509989696	0.120382826569
38	mmu04612	Antigen processing and presentation	KEGG PATHWAY	38/2373	38/2919	0.000361509989696	0.120382826569
37	mmu04350	TGF-beta signaling pathway	KEGG PATHWAY	37/2373	37/2919	0.000446006759547	0.148520250929
37	mmu01524	Platinum drug resistance	KEGG PATHWAY	37/2373	37/2919	0.000446006759547	0.148520250929
37	mmu05215	Prostate cancer	KEGG PATHWAY	37/2373	37/2919	0.000446006759547	0.148520250929
37	mmu04668	TNF signaling pathway	KEGG PATHWAY	37/2373	37/2919	0.000446006759547	0.148520250929
37	mmu04721	Synaptic vesicle cycle	KEGG PATHWAY	37/2373	37/2919	0.000446006759547	0.148520250929
37	mmu00830	Retinol metabolism	KEGG PATHWAY	37/2373	37/2919	0.000446006759547	0.148520250929
36	mmu05210	Colorectal cancer	KEGG PATHWAY	36/2373	36/2919	0.00055020859554	0.183219462315
36	mmu04610	Complement and coagulation cascades	KEGG PATHWAY	36/2373	36/2919	0.00055020859554	0.183219462315
35	mmu04370	VEGF signaling pathway	KEGG PATHWAY	35/2373	35/2919	0.000678700423241	0.226007240939
35	mmu04750	Inflammatory mediator regulation of TRP channels	KEGG PATHWAY	35/2373	35/2919	0.000678700423241	0.226007240939
35	mmu00630	Glyoxylate and dicarboxylate metabolism	KEGG PATHWAY	35/2373	35/2919	0.000678700423241	0.226007240939
35	mmu04971	Gastric acid secretion	KEGG PATHWAY	35/2373	35/2919	0.000678700423241	0.226007240939
35	mmu04914	Progesterone-mediated oocyte maturation	KEGG PATHWAY	35/2373	35/2919	0.000678700423241	0.226007240939
35	mmu03420	Nucleotide excision repair	KEGG PATHWAY	35/2373	35/2919	0.000678700423241	0.226007240939
35	mmu04961	Endocrine and other factor-regulated calcium reabsorption	KEGG PATHWAY	35/2373	35/2919	0.000678700423241	0.226007240939
34	mmu04720	Long-term potentiation	KEGG PATHWAY	34/2373	34/2919	0.000837131560944	0.278764809794
34	mmu04933	AGE-RAGE signaling pathway in diabetic complications	KEGG PATHWAY	34/2373	34/2919	0.000837131560944	0.278764809794
34	mmu04660	T cell receptor signaling pathway	KEGG PATHWAY	34/2373	34/2919	0.000837131560944	0.278764809794
34	mmu04380	Osteoclast differentiation	KEGG PATHWAY	34/2373	34/2919	0.000837131560944	0.278764809794
33	mmu05202	Transcriptional misregulation in cancer	KEGG PATHWAY	33/2373	33/2919	0.0010324622585	0.34380993208
33	mmu04920	Adipocytokine signaling pathway	KEGG PATHWAY	33/2373	33/2919	0.0010324622585	0.34380993208
33	mmu05226	Gastric cancer	KEGG PATHWAY	33/2373	33/2919	0.0010324622585	0.34380993208
33	mmu04976	Bile secretion	KEGG PATHWAY	33/2373	33/2919	0.0010324622585	0.34380993208
33	mmu00140	Steroid hormone biosynthesis	KEGG PATHWAY	33/2373	33/2919	0.0010324622585	0.34380993208
33	mmu04625	C-type lectin receptor signaling pathway	KEGG PATHWAY	33/2373	33/2919	0.0010324622585	0.34380993208
33	mmu04935	Growth hormone synthesis, secretion and action	KEGG PATHWAY	33/2373	33/2919	0.0010324622585	0.34380993208
33	mmu04726	Serotonergic synapse	KEGG PATHWAY	33/2373	33/2919	0.0010324622585	0.34380993208
32	mmu04925	Aldosterone synthesis and secretion	KEGG PATHWAY	32/2373	32/2919	0.00127326721071	0.423997981168
32	mmu04216	Ferroptosis	KEGG PATHWAY	32/2373	32/2919	0.00127326721071	0.423997981168
32	mmu00980	Metabolism of xenobiotics by cytochrome P450	KEGG PATHWAY	32/2373	32/2919	0.00127326721071	0.423997981168
32	mmu04725	Cholinergic synapse	KEGG PATHWAY	32/2373	32/2919	0.00127326721071	0.423997981168
32	mmu04962	Vasopressin-regulated water reabsorption	KEGG PATHWAY	32/2373	32/2919	0.00127326721071	0.423997981168
31	mmu00330	Arginine and proline metabolism	KEGG PATHWAY	31/2373	31/2919	0.00157010918213	0.522846357648
31	mmu00564	Glycerophospholipid metabolism	KEGG PATHWAY	31/2373	31/2919	0.00157010918213	0.522846357648
31	mmu05212	Pancreatic cancer	KEGG PATHWAY	31/2373	31/2919	0.00157010918213	0.522846357648
31	mmu05231	Choline metabolism in cancer	KEGG PATHWAY	31/2373	31/2919	0.00157010918213	0.522846357648
31	mmu04012	ErbB signaling pathway	KEGG PATHWAY	31/2373	31/2919	0.00157010918213	0.522846357648
30	mmu04730	Long-term depression	KEGG PATHWAY	30/2373	30/2919	0.00193599890191	0.644687634335
30	mmu00240	Pyrimidine metabolism	KEGG PATHWAY	30/2373	30/2919	0.00193599890191	0.644687634335
30	mmu04912	GnRH signaling pathway	KEGG PATHWAY	30/2373	30/2919	0.00193599890191	0.644687634335
30	mmu00982	Drug metabolism - cytochrome P450	KEGG PATHWAY	30/2373	30/2919	0.00193599890191	0.644687634335
30	mmu00520	Amino sugar and nucleotide sugar metabolism	KEGG PATHWAY	30/2373	30/2919	0.00193599890191	0.644687634335
30	mmu05235	PD-L1 expression and PD-1 checkpoint pathway in cancer	KEGG PATHWAY	30/2373	30/2919	0.00193599890191	0.644687634335
30	mmu04630	JAK-STAT signaling pathway	KEGG PATHWAY	30/2373	30/2919	0.00193599890191	0.644687634335
29	mmu05222	Small cell lung cancer	KEGG PATHWAY	29/2373	29/2919	0.00238696110345	0.79485804745
29	mmu04979	Cholesterol metabolism	KEGG PATHWAY	29/2373	29/2919	0.00238696110345	0.79485804745
29	mmu01521	EGFR tyrosine kinase inhibitor resistance	KEGG PATHWAY	29/2373	29/2919	0.00238696110345	0.79485804745
29	mmu04917	Prolactin signaling pathway	KEGG PATHWAY	29/2373	29/2919	0.00238696110345	0.79485804745
29	mmu00260	Glycine, serine and threonine metabolism	KEGG PATHWAY	29/2373	29/2919	0.00238696110345	0.79485804745
29	mmu00561	Glycerolipid metabolism	KEGG PATHWAY	29/2373	29/2919	0.00238696110345	0.79485804745
29	mmu05133	Pertussis	KEGG PATHWAY	29/2373	29/2919	0.00238696110345	0.79485804745
28	mmu04211	Longevity regulating pathway	KEGG PATHWAY	28/2373	28/2919	0.00294273115143	0.979929473428
28	mmu04974	Protein digestion and absorption	KEGG PATHWAY	28/2373	28/2919	0.00294273115143	0.979929473428
28	mmu01522	Endocrine resistance	KEGG PATHWAY	28/2373	28/2919	0.00294273115143	0.979929473428
28	mmu00250	Alanine, aspartate and glutamate metabolism	KEGG PATHWAY	28/2373	28/2919	0.00294273115143	0.979929473428
28	mmu04650	Natural killer cell mediated cytotoxicity	KEGG PATHWAY	28/2373	28/2919	0.00294273115143	0.979929473428
27	mmu05204	Chemical carcinogenesis - DNA adducts	KEGG PATHWAY	27/2373	27/2919	0.00362761231455	1
27	mmu00970	Aminoacyl-tRNA biosynthesis	KEGG PATHWAY	27/2373	27/2919	0.00362761231455	1
27	mmu05220	Chronic myeloid leukemia	KEGG PATHWAY	27/2373	27/2919	0.00362761231455	1
27	mmu00061	Fatty acid biosynthesis	KEGG PATHWAY	27/2373	27/2919	0.00362761231455	1
27	mmu04662	B cell receptor signaling pathway	KEGG PATHWAY	27/2373	27/2919	0.00362761231455	1
27	mmu00030	Pentose phosphate pathway	KEGG PATHWAY	27/2373	27/2919	0.00362761231455	1
27	mmu04550	Signaling pathways regulating pluripotency of stem cells	KEGG PATHWAY	27/2373	27/2919	0.00362761231455	1
26	mmu05223	Non-small cell lung cancer	KEGG PATHWAY	26/2373	26/2919	0.00447153064594	1
26	mmu05322	Systemic lupus erythematosus	KEGG PATHWAY	26/2373	26/2919	0.00447153064594	1
26	mmu04664	Fc epsilon RI signaling pathway	KEGG PATHWAY	26/2373	26/2919	0.00447153064594	1
26	mmu04657	IL-17 signaling pathway	KEGG PATHWAY	26/2373	26/2919	0.00447153064594	1
25	mmu05224	Breast cancer	KEGG PATHWAY	25/2373	25/2919	0.00551133291709	1
25	mmu00350	Tyrosine metabolism	KEGG PATHWAY	25/2373	25/2919	0.00551133291709	1
25	mmu04970	Salivary secretion	KEGG PATHWAY	25/2373	25/2919	0.00551133291709	1
25	mmu04620	Toll-like receptor signaling pathway	KEGG PATHWAY	25/2373	25/2919	0.00551133291709	1
25	mmu04512	ECM-receptor interaction	KEGG PATHWAY	25/2373	25/2919	0.00551133291709	1
25	mmu00062	Fatty acid elongation	KEGG PATHWAY	25/2373	25/2919	0.00551133291709	1
24	mmu04928	Parathyroid hormone synthesis, secretion and action	KEGG PATHWAY	24/2373	24/2919	0.00679238348018	1
24	mmu00052	Galactose metabolism	KEGG PATHWAY	24/2373	24/2919	0.00679238348018	1
24	mmu00051	Fructose and mannose metabolism	KEGG PATHWAY	24/2373	24/2919	0.00679238348018	1
24	mmu05140	Leishmaniasis	KEGG PATHWAY	24/2373	24/2919	0.00679238348018	1
24	mmu05213	Endometrial cancer	KEGG PATHWAY	24/2373	24/2919	0.00679238348018	1
24	mmu04340	Hedgehog signaling pathway	KEGG PATHWAY	24/2373	24/2919	0.00679238348018	1
23	mmu04727	GABAergic synapse	KEGG PATHWAY	23/2373	23/2919	0.00837052874836	1
23	mmu04724	Glutamatergic synapse	KEGG PATHWAY	23/2373	23/2919	0.00837052874836	1
22	mmu04713	Circadian entrainment	KEGG PATHWAY	22/2373	22/2919	0.010314513732	1
22	mmu04960	Aldosterone-regulated sodium reabsorption	KEGG PATHWAY	22/2373	22/2919	0.010314513732	1
22	mmu00770	Pantothenate and CoA biosynthesis	KEGG PATHWAY	22/2373	22/2919	0.010314513732	1
21	mmu04923	Regulation of lipolysis in adipocytes	KEGG PATHWAY	21/2373	21/2919	0.0127089544198	1
21	mmu05031	Amphetamine addiction	KEGG PATHWAY	21/2373	21/2919	0.0127089544198	1
21	mmu04911	Insulin secretion	KEGG PATHWAY	21/2373	21/2919	0.0127089544198	1
21	mmu05214	Glioma	KEGG PATHWAY	21/2373	21/2919	0.0127089544198	1
21	mmu04514	Cell adhesion molecules	KEGG PATHWAY	21/2373	21/2919	0.0127089544198	1
20	mmu04927	Cortisol synthesis and secretion	KEGG PATHWAY	20/2373	20/2919	0.015657993567	1
20	mmu04136	Autophagy - other	KEGG PATHWAY	20/2373	20/2919	0.015657993567	1
20	mmu04916	Melanogenesis	KEGG PATHWAY	20/2373	20/2919	0.015657993567	1
20	mmu01040	Biosynthesis of unsaturated fatty acids	KEGG PATHWAY	20/2373	20/2919	0.015657993567	1
20	mmu04659	Th17 cell differentiation	KEGG PATHWAY	20/2373	20/2919	0.015657993567	1
19	mmu04070	Phosphatidylinositol signaling system	KEGG PATHWAY	19/2373	19/2919	0.0192897966628	1
19	mmu00510	N-Glycan biosynthesis	KEGG PATHWAY	19/2373	19/2919	0.0192897966628	1
19	mmu05221	Acute myeloid leukemia	KEGG PATHWAY	19/2373	19/2919	0.0192897966628	1
19	mmu00562	Inositol phosphate metabolism	KEGG PATHWAY	19/2373	19/2919	0.0192897966628	1
19	mmu04640	Hematopoietic cell lineage	KEGG PATHWAY	19/2373	19/2919	0.0192897966628	1
19	mmu00590	Arachidonic acid metabolism	KEGG PATHWAY	19/2373	19/2919	0.0192897966628	1
18	mmu04929	GnRH secretion	KEGG PATHWAY	18/2373	18/2919	0.0237620807298	1
18	mmu05323	Rheumatoid arthritis	KEGG PATHWAY	18/2373	18/2919	0.0237620807298	1
18	mmu04975	Fat digestion and absorption	KEGG PATHWAY	18/2373	18/2919	0.0237620807298	1
18	mmu04622	RIG-I-like receptor signaling pathway	KEGG PATHWAY	18/2373	18/2919	0.0237620807298	1
18	mmu03030	DNA replication	KEGG PATHWAY	18/2373	18/2919	0.0237620807298	1
18	mmu00340	Histidine metabolism	KEGG PATHWAY	18/2373	18/2919	0.0237620807298	1
18	mmu00040	Pentose and glucuronate interconversions	KEGG PATHWAY	18/2373	18/2919	0.0237620807298	1
17	mmu01210	2-Oxocarboxylic acid metabolism	KEGG PATHWAY	17/2373	17/2919	0.0292689126817	1
17	mmu05219	Bladder cancer	KEGG PATHWAY	17/2373	17/2919	0.0292689126817	1
17	mmu04913	Ovarian steroidogenesis	KEGG PATHWAY	17/2373	17/2919	0.0292689126817	1
17	mmu05143	African trypanosomiasis	KEGG PATHWAY	17/2373	17/2919	0.0292689126817	1
17	mmu04966	Collecting duct acid secretion	KEGG PATHWAY	17/2373	17/2919	0.0292689126817	1
16	mmu04924	Renin secretion	KEGG PATHWAY	16/2373	16/2919	0.0360490681013	1
16	mmu04215	Apoptosis - multiple species	KEGG PATHWAY	16/2373	16/2919	0.0360490681013	1
16	mmu05144	Malaria	KEGG PATHWAY	16/2373	16/2919	0.0360490681013	1
16	mmu00600	Sphingolipid metabolism	KEGG PATHWAY	16/2373	16/2919	0.0360490681013	1
16	mmu04064	NF-kappa B signaling pathway	KEGG PATHWAY	16/2373	16/2919	0.0360490681013	1
15	mmu00513	Various types of N-glycan biosynthesis	KEGG PATHWAY	15/2373	15/2919	0.0443963077887	1
15	mmu04115	p53 signaling pathway	KEGG PATHWAY	15/2373	15/2919	0.0443963077887	1
15	mmu03060	Protein export	KEGG PATHWAY	15/2373	15/2919	0.0443963077887	1
15	mmu04973	Carbohydrate digestion and absorption	KEGG PATHWAY	15/2373	15/2919	0.0443963077887	1
15	mmu05218	Melanoma	KEGG PATHWAY	15/2373	15/2919	0.0443963077887	1
15	mmu04710	Circadian rhythm	KEGG PATHWAY	15/2373	15/2919	0.0443963077887	1
15	mmu03022	Basal transcription factors	KEGG PATHWAY	15/2373	15/2919	0.0443963077887	1
14	mmu00900	Terpenoid backbone biosynthesis	KEGG PATHWAY	14/2373	14/2919	0.0546720110753	1
14	mmu00053	Ascorbate and aldarate metabolism	KEGG PATHWAY	14/2373	14/2919	0.0546720110753	1
14	mmu05030	Cocaine addiction	KEGG PATHWAY	14/2373	14/2919	0.0546720110753	1
14	mmu04978	Mineral absorption	KEGG PATHWAY	14/2373	14/2919	0.0546720110753	1
14	mmu00790	Folate biosynthesis	KEGG PATHWAY	14/2373	14/2919	0.0546720110753	1
14	mmu00760	Nicotinate and nicotinamide metabolism	KEGG PATHWAY	14/2373	14/2919	0.0546720110753	1
14	mmu05216	Thyroid cancer	KEGG PATHWAY	14/2373	14/2919	0.0546720110753	1
14	mmu04930	Type II diabetes mellitus	KEGG PATHWAY	14/2373	14/2919	0.0546720110753	1
14	mmu04614	Renin-angiotensin system	KEGG PATHWAY	14/2373	14/2919	0.0546720110753	1
14	mmu04964	Proximal tubule bicarbonate reclamation	KEGG PATHWAY	14/2373	14/2919	0.0546720110753	1
13	mmu03410	Base excision repair	KEGG PATHWAY	13/2373	13/2919	0.0673207051627	1
13	mmu00450	Selenocompound metabolism	KEGG PATHWAY	13/2373	13/2919	0.0673207051627	1
13	mmu03440	Homologous recombination	KEGG PATHWAY	13/2373	13/2919	0.0673207051627	1
13	mmu00592	alpha-Linolenic acid metabolism	KEGG PATHWAY	13/2373	13/2919	0.0673207051627	1
13	mmu00120	Primary bile acid biosynthesis	KEGG PATHWAY	13/2373	13/2919	0.0673207051627	1
13	mmu03460	Fanconi anemia pathway	KEGG PATHWAY	13/2373	13/2919	0.0673207051627	1
13	mmu04392	Hippo signaling pathway - multiple species	KEGG PATHWAY	13/2373	13/2919	0.0673207051627	1
13	mmu00360	Phenylalanine metabolism	KEGG PATHWAY	13/2373	13/2919	0.0673207051627	1
13	mmu00500	Starch and sucrose metabolism	KEGG PATHWAY	13/2373	13/2919	0.0673207051627	1
13	mmu04740	Olfactory transduction	KEGG PATHWAY	13/2373	13/2919	0.0673207051627	1
13	mmu05150	Staphylococcus aureus infection	KEGG PATHWAY	13/2373	13/2919	0.0673207051627	1
13	mmu04658	Th1 and Th2 cell differentiation	KEGG PATHWAY	13/2373	13/2919	0.0673207051627	1
13	mmu00670	One carbon pool by folate	KEGG PATHWAY	13/2373	13/2919	0.0673207051627	1
12	mmu00220	Arginine biosynthesis	KEGG PATHWAY	12/2373	12/2919	0.0828891528628	1
12	mmu00860	Porphyrin and chlorophyll metabolism	KEGG PATHWAY	12/2373	12/2919	0.0828891528628	1
12	mmu03430	Mismatch repair	KEGG PATHWAY	12/2373	12/2919	0.0828891528628	1
12	mmu04330	Notch signaling pathway	KEGG PATHWAY	12/2373	12/2919	0.0828891528628	1
11	mmu04742	Taste transduction	KEGG PATHWAY	11/2373	11/2919	0.102049812246	1
11	mmu04080	Neuroactive ligand-receptor interaction	KEGG PATHWAY	11/2373	11/2919	0.102049812246	1
11	mmu00730	Thiamine metabolism	KEGG PATHWAY	11/2373	11/2919	0.102049812246	1
10	mmu00511	Other glycan degradation	KEGG PATHWAY	10/2373	10/2919	0.125629667297	1
10	mmu03450	Non-homologous end-joining	KEGG PATHWAY	10/2373	10/2919	0.125629667297	1
10	mmu05032	Morphine addiction	KEGG PATHWAY	10/2373	10/2919	0.125629667297	1
10	mmu01523	Antifolate resistance	KEGG PATHWAY	10/2373	10/2919	0.125629667297	1
10	mmu00565	Ether lipid metabolism	KEGG PATHWAY	10/2373	10/2919	0.125629667297	1
10	mmu00100	Steroid biosynthesis	KEGG PATHWAY	10/2373	10/2919	0.125629667297	1
9	mmu04977	Vitamin digestion and absorption	KEGG PATHWAY	9/2373	9/2919	0.154645656444	1
9	mmu04623	Cytosolic DNA-sensing pathway	KEGG PATHWAY	9/2373	9/2919	0.154645656444	1
9	mmu02010	ABC transporters	KEGG PATHWAY	9/2373	9/2919	0.154645656444	1
9	mmu00400	Phenylalanine, tyrosine and tryptophan biosynthesis	KEGG PATHWAY	9/2373	9/2919	0.154645656444	1
8	mmu03020	RNA polymerase	KEGG PATHWAY	8/2373	8/2919	0.190348205458	1
8	mmu00920	Sulfur metabolism	KEGG PATHWAY	8/2373	8/2919	0.190348205458	1
8	mmu00531	Glycosaminoglycan degradation	KEGG PATHWAY	8/2373	8/2919	0.190348205458	1
7	mmu00750	Vitamin B6 metabolism	KEGG PATHWAY	7/2373	7/2919	0.234274714411	1
6	mmu04130	SNARE interactions in vesicular transport	KEGG PATHWAY	6/2373	6/2919	0.288315269574	1
6	mmu05217	Basal cell carcinoma	KEGG PATHWAY	6/2373	6/2919	0.288315269574	1
6	mmu00563	Glycosylphosphatidylinositol (GPI)-anchor biosynthesis	KEGG PATHWAY	6/2373	6/2919	0.288315269574	1
6	mmu00910	Nitrogen metabolism	KEGG PATHWAY	6/2373	6/2919	0.288315269574	1
5	mmu00514	Other types of O-glycan biosynthesis	KEGG PATHWAY	5/2373	5/2919	0.354793368047	1
5	mmu05321	Inflammatory bowel disease	KEGG PATHWAY	5/2373	5/2919	0.354793368047	1
5	mmu04950	Maturity onset diabetes of the young	KEGG PATHWAY	5/2373	5/2919	0.354793368047	1
5	mmu00591	Linoleic acid metabolism	KEGG PATHWAY	5/2373	5/2919	0.354793368047	1
5	mmu05340	Primary immunodeficiency	KEGG PATHWAY	5/2373	5/2919	0.354793368047	1
5	mmu00130	Ubiquinone and other terpenoid-quinone biosynthesis	KEGG PATHWAY	5/2373	5/2919	0.354793368047	1
4	mmu00740	Riboflavin metabolism	KEGG PATHWAY	4/2373	4/2919	0.436565077188	1
4	mmu00604	Glycosphingolipid biosynthesis - ganglio series	KEGG PATHWAY	4/2373	4/2919	0.436565077188	1
4	mmu04940	Type I diabetes mellitus	KEGG PATHWAY	4/2373	4/2919	0.436565077188	1
4	mmu04122	Sulfur relay system	KEGG PATHWAY	4/2373	4/2919	0.436565077188	1
3	mmu05320	Autoimmune thyroid disease	KEGG PATHWAY	3/2373	3/2919	0.537140829148	1
2	mmu00440	Phosphonate and phosphinate metabolism	KEGG PATHWAY	2/2373	2/2919	0.660835005745	1
2	mmu04744	Phototransduction	KEGG PATHWAY	2/2373	2/2919	0.660835005745	1
2	mmu00603	Glycosphingolipid biosynthesis - globo and isoglobo series	KEGG PATHWAY	2/2373	2/2919	0.660835005745	1
2	mmu00524	Neomycin, kanamycin and gentamicin biosynthesis	KEGG PATHWAY	2/2373	2/2919	0.660835005745	1
2	mmu04060	Cytokine-cytokine receptor interaction	KEGG PATHWAY	2/2373	2/2919	0.660835005745	1
2	mmu05330	Allograft rejection	KEGG PATHWAY	2/2373	2/2919	0.660835005745	1
2	mmu05332	Graft-versus-host disease	KEGG PATHWAY	2/2373	2/2919	0.660835005745	1
2	mmu00232	Caffeine metabolism	KEGG PATHWAY	2/2373	2/2919	0.660835005745	1
2	mmu05310	Asthma	KEGG PATHWAY	2/2373	2/2919	0.660835005745	1
1	mmu04672	Intestinal immune network for IgA production	KEGG PATHWAY	1/2373	1/2919	0.812949640289	1
1	mmu00512	Mucin type O-glycan biosynthesis	KEGG PATHWAY	1/2373	1/2919	0.812949640289	1
1	mmu00534	Glycosaminoglycan biosynthesis - heparan sulfate / heparin	KEGG PATHWAY	1/2373	1/2919	0.812949640289	1
1	mmu00430	Taurine and hypotaurine metabolism	KEGG PATHWAY	1/2373	1/2919	0.812949640289	1
1	mmu00532	Glycosaminoglycan biosynthesis - chondroitin sulfate / dermatan sulfate	KEGG PATHWAY	1/2373	1/2919	0.812949640289	1
1	mmu00290	Valine, leucine and isoleucine biosynthesis	KEGG PATHWAY	1/2373	1/2919	0.812949640289	1
1	mmu00515	Mannose type O-glycan biosynthesis	KEGG PATHWAY	1/2373	1/2919	0.812949640289	1
1	mmu00780	Biotin metabolism	KEGG PATHWAY	1/2373	1/2919	0.812949640289	1
