# Supplementary material for: Integrative proteomics and metabolomics approach to identify the key roles of icariin-mediated protective effects against cyclophosphamide-induced spermatogenesis dysfunction in mice
Source: Front Pharmacol. 2022 Dec 14;13:1040544. doi: 10.3389/fphar.2022.1040544 (PMC9794755; doi:10.3389/fphar.2022.1040544)
Supplement: Supplementary file 5 [file DataSheet5.XLS]

No.	Metabolite	Metab ID	Formula	VIP_pred_OPLS-DA	VIP_PLS-DA	FC(ICA/Mod)	P_value	FDR	Mod_1	Mod_2	Mod_3	Mod_4	Mod_5	Mod_6	Mod_7	Mod_8	ICA_1	ICA_2	ICA_3	ICA_4	ICA_5	ICA_6	ICA_7	ICA_8	Fragmentation Score	Theoretical Fragmentation Score	Score	KEGG Pathway ID	Retention time	cas_id	KEGG Pathway Description	adducts	HMDB Subclass	ID	KEGG Pathway Second Category	KEGG Pathway First Category	KEGG Compound First Category	Library ID	subclass	mode	formula	M/Z	KEGG Compound Second Category	HMDB Superclass	KEGG Compound ID
1	16-Hydroxy hexadecanoic acid	metab_2597	C16H32O3	3.112366258	3.097132792	1.140924742	3.23E-06	2.64E-05	4.042	4.132	3.6163	4.1696	4.2	4.2164	3.9158	4.234	4.6547	4.6573	4.6595	4.7382	4.6646	4.5635	4.5565	4.6166	-	91		-	5.930616667	-	-	M+NH4	-	pos_2647	-	-	-	-	-	pos	C16H32O3	290.2684508	-	-	-
2	(Z)-7-Hexadecen-1,16-olide	metab_5374	C16H28O2	3.117777144	3.122468914	1.136099366	5.32E-05	0.0004723	3.8005	3.3941	3.8411	3.9494	3.6487	3.7207	3.9229	3.9934	4.3606	4.5011	4.1718	4.1154	4.5189	4.0969	4.2793	4.3499	-	45.4		-	6.308616667	123-69-3	-	M+FA-H	Macrolides and analogues	neg_1942	-	-	-	HMDB0031086	_	neg	C16H28O2	297.2075028	-	Phenylpropanoids and polyketides	-
3	Dodecanoic acid	metab_3443	C12H24O2	3.083524046	3.070090988	1.109698276	5.26E-13	5.45E-11	4.6412	4.5998	4.6166	4.5879	4.706	4.6615	4.5807	4.7298	5.1275	5.1328	5.1501	5.132	5.1748	5.1575	5.1635	5.1533	-	44.3		map01100;map00061	5.230416667	1908-11-8;143-07-7	Metabolic pathways;Fatty acid biosynthesis	M+NH4	Fatty Acyls	pos_2707	Global and overview maps;Lipid metabolism	Metabolism;Metabolism	Lipids	LMFA01010012;143-07-7;HMDB0303347;HMDB0303348;HMDB0000638;HMDB0002262	Fatty acids and conjugates	pos	C12H24O2	218.2112672	Fatty acids	Lipids and lipid-like molecules	C02679
4	TXB2	metab_2599	C20H34O6	2.096039641	2.094297908	1.070264064	0.0005841	0.002207	4.4184	4.2803	4.4077	4.0197	4.4454	4.3963	4.4871	4.384	4.6164	4.6647	4.642	4.7955	4.3785	4.7601	4.7046	4.73	66.5	-		map00590;map01100;map04976;map04726	5.917116667	54397-85-2	Arachidonic acid metabolism;Metabolic pathways;Bile secretion;Serotonergic synapse	M+Na	Fatty Acyls	pos_2649	Lipid metabolism;Global and overview maps;Digestive system;Nervous system	Metabolism;Metabolism;Organismal Systems;Organismal Systems	Lipids	HMDB0003252;LMFA03030002	Eicosanoids	pos	C20H34O6	393.2242033	Eicosanoids	Lipids and lipid-like molecules	C05963
5	Methionine sulfoxide	metab_7522	C5H11NO3S	2.608369481	2.606080271	1.064792963	9.51E-15	4.91E-12	4.6395	4.6562	4.6985	4.6708	4.6491	4.6827	4.6446	4.6444	4.9733	4.9677	4.9803	4.9777	4.9425	4.9518	4.9657	4.9469	-	31.8		map00270	1.201983333	3226-65-1;62697-73-8	Cysteine and methionine metabolism	M-H2O-H	Carboxylic acids and derivatives	neg_4181	Amino acid metabolism	Metabolism	-	HMDB0002005;62697-73-8	Amino acids, peptides, and analogues	neg	C5H11NO3S	146.0275216	-	Organic acids and derivatives	C02989
6	Cysteinyl-Threonine	metab_2942	C7H14N2O4S	2.1177098	2.110629413	1.064048036	2.29E-07	2.92E-06	3.9831	4.0797	3.9481	3.8805	4.017	3.9739	4.096	3.9952	4.256	4.2074	4.3114	4.2448	4.2113	4.2488	4.2911	4.2518	-	35.9		-	1.853616667	-	-	M+H-H2O	Carboxylic acids and derivatives	pos_3020	-	-	-	HMDB0028785	Amino acids, peptides, and analogues	pos	C7H14N2O4S	205.0638693	-	Organic acids and derivatives	-
7	(2R,2'S)-Isobuteine	metab_3045	C7H13NO4S	2.257489965	2.250043962	1.061869536	1.17E-10	4.87E-09	4.4384	4.4988	4.4502	4.5081	4.483	4.4925	4.4344	4.3834	4.7747	4.7415	4.7251	4.7236	4.7553	4.7129	4.7386	4.7274	37.1	-		-	1.569616667	-	-	M+H	-	pos_3124	-	-	-	-	-	pos	C7H13NO4S	208.0635444	-	-	-
8	1-Hexanol	metab_1096	C6H14O	2.414862889	2.403700147	1.061100196	1.78E-13	1.99E-11	5.0502	5.071	5.0879	5.1242	5.0954	5.0903	5.0985	5.1045	5.3856	5.3667	5.3819	5.4029	5.4454	5.4116	5.412	5.4054	-	54.9		-	5.930616667	111-27-3	-	2M+ACN+H	Fatty Acyls	pos_1119	-	-	-	HMDB0012971	Fatty alcohols	pos	C6H14O	246.2425538	-	Lipids and lipid-like molecules	C00854
9	P-Tolyl Sulfate	metab_5011	C7H8O4S	2.550916207	2.548628645	1.060020768	2.52E-15	1.95E-12	4.82	4.8146	4.8102	4.8157	4.7987	4.8167	4.8316	4.8127	5.0784	5.0957	5.0702	5.116	5.1212	5.1171	5.1222	5.1115	35.2	-		-	3.651666667	-	-	M-H	-	neg_1571	-	-	-	-	-	neg	C7H8O4S	187.0067311	-	-	-
10	Sphinganine	metab_1115	C18H39NO2	2.354757227	2.344486768	1.055869074	2.63E-12	1.98E-10	5.3033	5.3568	5.3533	5.3316	5.3042	5.2686	5.2716	5.3388	5.584	5.6117	5.6041	5.6155	5.64	5.6184	5.6151	5.6173	82.5	-		map00600;map01100;map04071	6.0451	764-22-7	Sphingolipid metabolism;Metabolic pathways;Sphingolipid signaling pathway	M+H	Organonitrogen compounds	pos_1138	Lipid metabolism;Global and overview maps;Signal transduction	Metabolism;Metabolism;Environmental Information Processing	-	764-22-7;HMDB0242634;LMSP01020001;HMDB0000269	Amines	pos	C18H39NO2	302.3050179	-	Organic nitrogen compounds	C00836
11	Fluorocitric acid	metab_3091	C6H7FO7	2.402828963	2.393809566	1.049781093	5.86E-14	8.46E-12	6.2077	6.1829	6.175	6.1831	6.1735	6.1471	6.1296	6.1344	6.481	6.4826	6.4903	6.4821	6.4776	6.4656	6.4571	6.4587	-	40.2		-	1.14585	-	-	M+ACN+H	-	pos_3170	-	-	-	-	-	pos	C6H7FO7	252.0532336	-	-	-
12	N,N-dimethyl-Safingol	metab_1123	C20H43NO2	1.997327494	1.994508398	1.045389197	1.22E-08	2.68E-07	4.8817	4.9339	4.9063	4.8521	4.8843	4.8753	4.8382	4.7768	5.1234	5.0847	5.1001	5.0748	5.0716	5.0711	5.0685	5.1295	44.7	-		-	6.0719	-	-	M+H	-	pos_1146	-	-	-	LMSP01080056	-	pos	C20H43NO2	330.336204	-	-	-
13	Glutathione	metab_3445	C10H17N3O6S	2.32465028	2.316101058	1.044375963	1.14E-14	2.52E-12	6.5252	6.5081	6.4943	6.4987	6.494	6.4812	6.4602	6.4615	6.7887	6.7817	6.793	6.7822	6.7782	6.7728	6.7658	6.7618	77.2	-		map01100;map00480;map01240;map00270;map02010;map04976;map05208;map04918;map05415;map04216	1.247966667	70-18-8;15718-51-1;27025-41-8	Metabolic pathways;Glutathione metabolism;Biosynthesis of cofactors;Cysteine and methionine metabolism;ABC transporters;Bile secretion;Chemical carcinogenesis - reactive oxygen species;Thyroid hormone synthesis;Diabetic cardiomyopathy;Ferroptosis	M+H, M+Na	Carboxylic acids and derivatives	pos_138	Global and overview maps;Metabolism of other amino acids;Global and overview maps;Amino acid metabolism;Membrane transport;Digestive system;Cancer: overview;Endocrine system;Cardiovascular disease;Cell growth and death	Metabolism;Metabolism;Metabolism;Metabolism;Environmental Information Processing;Organismal Systems;Human Diseases;Organismal Systems;Human Diseases;Cellular Processes	Vitamins and cofactors	HMDB0000125;HMDB0003337;HMDB0011691;70-18-8;HMDB0062697;MJDBOTE0000355	Amino acids, peptides, and analogues	pos	C10H17N3O6S	308.0905331	Cofactors	Organic acids and derivatives	C00051
14	15(R),19(R)-hydroxy Prostaglandin E1	metab_2601	C20H34O6	1.889633023	1.883682109	1.043163982	1.65E-06	1.49E-05	4.8897	4.898	4.8441	4.704	4.835	4.8964	4.8651	4.8026	5.0214	5.0411	4.9995	5.0483	5.0635	5.1189	5.0878	5.0312	61.2	-		-	5.91025	-	-	M+H-H2O	-	pos_2651	-	-	-	-	-	pos	C20H34O6	353.2317548	-	-	-
15	Phenylacetylglycine	metab_2716	C10H11NO3	1.923807095	1.917326331	1.042575725	6.32E-11	3.23E-09	4.6919	4.7166	4.7427	4.7079	4.696	4.742	4.7584	4.7145	4.9231	4.9325	4.8897	4.9473	4.8999	4.9191	4.9107	4.9518	75.1	-		map00360	3.406433333	500-98-1	Phenylalanine metabolism	M+H	Carboxylic acids and derivatives	pos_2784	Amino acid metabolism	Metabolism	-	HMDB0000821	Amino acids, peptides, and analogues	pos	C10H11NO3	194.081058	-	Organic acids and derivatives	C05598
16	Gamma-Glu-Cys	metab_666	C8H14N2O5S	1.753785617	1.745827509	1.03683757	2.27E-08	4.63E-07	4.6421	4.6492	4.6617	4.6747	4.6992	4.5994	4.6108	4.5969	4.791	4.8249	4.8138	4.8123	4.84	4.772	4.8153	4.8345	30.2	-		map01100;map00480;map04216;map01240	1.220716667	636-58-8	Metabolic pathways;Glutathione metabolism;Ferroptosis;Biosynthesis of cofactors	M+H	Carboxylic acids and derivatives	pos_673	Global and overview maps;Metabolism of other amino acids;Cell growth and death;Global and overview maps	Metabolism;Metabolism;Cellular Processes;Metabolism	-	HMDB0001049	Amino acids, peptides, and analogues	pos	C8H14N2O5S	251.0692273	-	Organic acids and derivatives	C00669
17	Putrescine	metab_516	C4H12N2	1.584689129	1.579435253	1.033795283	8.70E-09	2.02E-07	4.089	4.1426	4.0928	4.0976	4.1148	4.1298	4.1404	4.0939	4.261	4.2354	4.2374	4.2567	4.2335	4.2625	4.3007	4.2285	60.3	-		map01100;map00480;map02010;map00330;map04974	0.525916667	110-60-1	Metabolic pathways;Glutathione metabolism;ABC transporters;Arginine and proline metabolism;Protein digestion and absorption	M+H	Organonitrogen compounds	pos_520	Global and overview maps;Metabolism of other amino acids;Membrane transport;Amino acid metabolism;Digestive system	Metabolism;Metabolism;Environmental Information Processing;Metabolism;Organismal Systems	Peptides	HMDB0001414;110-60-1	Amines	pos	C4H12N2	89.10766525	Amines	Organic nitrogen compounds	C00134
18	N-Acetyl-L-methionine	metab_262	C7H13NO3S	1.832612802	1.824451513	1.033327127	1.65E-13	1.96E-11	5.3607	5.3546	5.3647	5.3711	5.3935	5.3748	5.3759	5.3706	5.5197	5.5408	5.5486	5.5508	5.5551	5.5625	5.5564	5.566	-	40		-	1.999433333	65-82-7	-	M+H-H2O, M+H	Carboxylic acids and derivatives	pos_266	-	-	-	HMDB0011745	Amino acids, peptides, and analogues	pos	C7H13NO3S	192.0687011	-	Organic acids and derivatives	C02712
19	PE(20:1(11Z)/P-16:0)	metab_5463	C41H80NO7P	1.537013116	1.533250449	1.033313621	0.01151	0.04585	4.8427	5.1956	5.1659	4.9843	5.1601	5.1793	5.0166	5.0358	5.1766	5.308	5.3245	5.1885	5.2034	5.4377	5.088	5.2106	-	57.4		-	6.866683333	-	-	M+Na-2H	Glycerophospholipids	neg_2037	-	-	-	HMDB0009279	Glycerophosphoethanolamines	neg	C41H80NO7P	750.5438565	-	Lipids and lipid-like molecules	-
20	All-trans-3,4-Didehydroretinoate	metab_2382	C20H26O2	1.658734925	1.651615969	1.031326282	3.53E-08	6.59E-07	4.9351	4.8806	4.8992	4.9466	4.9275	4.9583	4.9169	4.8676	5.0459	5.0246	5.0751	5.0736	5.0783	5.0889	5.0736	5.1038	-	35.3		-	6.356733333	-	-	M+NH4	Prenol lipids	pos_2428	-	-	-	HMDB0060092	Retinoids	pos	C20H26O2	316.2299846	-	Lipids and lipid-like molecules	-
21	Indoxylsulfuric acid	metab_4980	C8H7NO4S	1.812596146	1.812315061	1.030127694	2.31E-09	8.51E-08	4.986	5.0203	5.0237	5.0335	4.9976	5.0021	5.0291	5.0038	5.2195	5.1239	5.1628	5.1567	5.1702	5.166	5.1459	5.1589	50.9	-		-	2.827733333	487-94-5	-	M-H	Organic sulfuric acids and derivatives	neg_1540	-	-	-	HMDB0000682	Arylsulfates	neg	C8H7NO4S	212.0021507	-	Organic acids and derivatives	-
22	CAY10444	metab_1204	C15H29NO2S	1.783616639	1.775488982	1.029606409	6.20E-13	5.71E-11	5.7421	5.7327	5.7179	5.7315	5.744	5.74	5.7586	5.7685	5.9189	5.8914	5.8978	5.9124	5.9139	5.9194	5.9206	5.9219	81.2	-		-	6.261116667	-	-	M+H	-	pos_1230	-	-	-	-	-	pos	C15H29NO2S	288.1988314	-	-	-
23	PE(20:2(11Z,14Z)/P-16:0)	metab_6387	C41H78NO7P	1.738046417	1.736912655	1.029454812	7.30E-05	0.0006119	5.4839	5.5524	5.4049	5.4656	5.4398	5.4329	5.4473	5.4988	5.6268	5.6486	5.5761	5.751	5.5911	5.69	5.5929	5.5384	-	42.6		-	6.750616667	-	-	M+Na-2H	Glycerophospholipids	neg_3018	-	-	-	HMDB0009312	Glycerophosphoethanolamines	neg	C41H78NO7P	748.5285805	-	Lipids and lipid-like molecules	-
24	Prenyl-L-cysteine	metab_2742	C8H15NO2S	1.370330785	1.364509013	1.028564684	0.0001014	0.0004906	4.2001	4.1646	4.2175	4.2253	4.3024	4.2205	4.2441	4.3158	4.337	4.3604	4.3779	4.3978	4.3874	4.306	4.2992	4.3924	59.6	-		-	3.09355	5287-46-7	-	M+H	Carboxylic acids and derivatives	pos_2811	-	-	-	HMDB0012286	Amino acids, peptides, and analogues	pos	C8H15NO2S	190.089459	-	Organic acids and derivatives	C06751
25	Ethisterone	metab_1259	C21H28O2	1.517635041	1.514188843	1.028122415	2.03E-06	1.77E-05	4.7699	4.8695	4.8822	4.7982	4.816	4.8351	4.8883	4.8313	4.9827	4.9577	4.9326	5.0243	4.9831	4.9548	4.976	4.966	-	34.2		-	6.397466667	434-03-7	-	M+NH4	Steroids and steroid derivatives	pos_1287	-	-	-	HMDB0060580;HMDB0244770	Androstane steroids	pos	C21H28O2	330.2457332	-	Lipids and lipid-like molecules	C14487
26	PE(P-16:0e/0:0)	metab_5393	C21H44NO6P	1.76430468	1.761891443	1.027169949	2.58E-07	4.80E-06	5.5332	5.4994	5.4777	5.4724	5.494	5.4894	5.4286	5.4799	5.6227	5.6293	5.6853	5.6637	5.6088	5.63	5.6498	5.5712	-	74.9		-	6.367266667	-	-	M-H	-	neg_1961	-	-	-	-	-	neg	C21H44NO6P	436.2836615	-	-	-
27	Urocanic acid	metab_674	C6H6N2O2	1.557256003	1.549077579	1.026927785	5.88E-10	2.03E-08	4.8888	4.8927	4.9077	4.924	4.903	4.891	4.8958	4.9136	5.0217	5.0473	4.9976	5.0083	5.0473	5.0444	5.049	5.0572	75	-		map01100;map00340	1.268266667	104-98-3;3465-72-3	Metabolic pathways;Histidine metabolism	M+H	Azoles	pos_681	Global and overview maps;Amino acid metabolism	Metabolism;Metabolism	-	104-98-3;HMDB0062562;HMDB0000301	Imidazoles	pos	C6H6N2O2	139.0500514	-	Organoheterocyclic compounds	C00785
28	DL-2-Aminooctanoic acid	metab_2708	C8H17NO2	1.217945705	1.216885078	1.026607017	0.002569	0.007857	4.205	4.17	4.2935	4.2465	4.3665	4.2497	4.1451	4.3028	4.4192	4.3823	4.4135	4.3812	4.3104	4.356	4.2935	4.325	58.8	-		-	3.8276	644-90-6	-	M+H	Carboxylic acids and derivatives	pos_2774	-	-	-	HMDB0000991	Amino acids, peptides, and analogues	pos	C8H17NO2	160.1330479	-	Organic acids and derivatives	-
29	S-(3-oxo-3-carboxy-n-propyl)cysteine	metab_749	C7H11NO5S	1.512372847	1.507729614	1.026266805	1.45E-08	3.15E-07	4.8543	4.8631	4.8122	4.849	4.8614	4.8275	4.8032	4.8099	4.9964	4.9542	4.9647	4.9657	4.9768	4.9538	4.9345	4.9505	-	48.8		-	1.76455	87458-26-2	-	M+CH3OH+H	Carboxylic acids and derivatives	pos_760	-	-	-	HMDB0002135	Amino acids, peptides, and analogues	pos	C7H11NO5S	254.0689016	-	Organic acids and derivatives	-
30	3-Formyl-6-hydroxyindole	metab_794	C9H7NO2	1.469396658	1.464088683	1.025678804	6.10E-08	9.92E-07	4.7917	4.7374	4.7537	4.7609	4.7462	4.7527	4.7227	4.7429	4.8564	4.883	4.8722	4.9034	4.8234	4.8997	4.8569	4.8852	-	33.1		-	1.894033333	192184-71-7	-	2M+ACN+Na	Indoles and derivatives	pos_805	-	-	-	HMDB0031172	Hydroxyindoles	pos	C9H7NO2	386.1122416	-	Organoheterocyclic compounds	-
31	S-Allyl-L-cysteine	metab_833	C6H11NO2S	1.580816121	1.574154168	1.024990675	3.10E-13	3.32E-11	5.3566	5.3524	5.3617	5.3601	5.3725	5.3592	5.3721	5.3624	5.4877	5.4933	5.505	5.497	5.4874	5.52	5.4974	5.4778	75.5	-		-	1.985666667	21593-77-1	-	M+H	-	pos_844	-	-	-	-	-	pos	C6H11NO2S	162.0581487	-	-	C16759
32	GPEtn(14:1/24:4)	metab_366	C43H76NO8P	1.534394605	1.529126723	1.024568275	1.89E-06	1.67E-05	5.6126	5.6489	5.5942	5.6089	5.6282	5.5442	5.6787	5.6172	5.7735	5.7817	5.7851	5.7847	5.7487	5.7323	5.723	5.7071	99.2	-		-	6.724266667	-	-	M+H, M+Na	-	pos_370	-	-	-	-	-	pos	C43H76NO8P	766.5363363	-	-	-
33	Glucosamine 6-phosphate	metab_7831	C6H14NO8P	1.457664086	1.457452344	1.024172474	3.27E-05	0.0003049	4.579	4.6103	4.6341	4.6394	4.5983	4.6013	4.5631	4.5126	4.7474	4.7116	4.7141	4.6493	4.7317	4.7149	4.6722	4.6837	-	71.9		map01100;map00520;map00250;map05415;map04931	0.601533333	3616-42-0;55722-81-1	Metabolic pathways;Amino sugar and nucleotide sugar metabolism;Alanine, aspartate and glutamate metabolism;Diabetic cardiomyopathy;Insulin resistance	M-H	Organooxygen compounds	neg_4498	Global and overview maps;Carbohydrate metabolism;Amino acid metabolism;Cardiovascular disease;Endocrine and metabolic disease	Metabolism;Metabolism;Metabolism;Human Diseases;Human Diseases	-	HMDB0001254;3616-42-0	Carbohydrates and carbohydrate conjugates	neg	C6H14NO8P	258.038649	-	Organic oxygen compounds	C00352
34	PE(20:3(8Z,11Z,14Z)/P-18:1(11Z))	metab_1364	C43H78NO7P	1.558816509	1.554623012	1.023980396	8.16E-08	1.28E-06	5.6651	5.7474	5.6876	5.6888	5.7557	5.7364	5.7029	5.7201	5.8502	5.8374	5.8871	5.84	5.8197	5.8622	5.8396	5.8677	41.6	-		-	6.866733333	-	-	M+H	Glycerophospholipids	pos_1392	-	-	-	HMDB0009380	Glycerophosphoethanolamines	pos	C43H78NO7P	752.5573382	-	Lipids and lipid-like molecules	-
35	Ribitol	metab_4120	C5H12O5	1.481945329	1.479313344	1.023143046	2.77E-07	5.07E-06	4.5334	4.5511	4.5449	4.5104	4.5079	4.5577	4.5236	4.57	4.6013	4.6512	4.6206	4.6334	4.6573	4.6557	4.6752	4.6415	52.2	-		map01100;map00040;map00740	0.65015	488-81-3	Metabolic pathways;Pentose and glucuronate interconversions;Riboflavin metabolism	M-H, M+FA-H	Organooxygen compounds	neg_672	Global and overview maps;Carbohydrate metabolism;Metabolism of cofactors and vitamins	Metabolism;Metabolism;Metabolism	-	HMDB0000508	Carbohydrates and carbohydrate conjugates	neg	C5H12O5	151.0606166	-	Organic oxygen compounds	C00474
36	N-Palmitoylsphingosine	metab_5458	C34H67NO3	1.220101444	1.214445821	1.023036859	0.02228	0.07762	4.933	5.0298	4.8672	4.982	5.0018	5.13	4.8573	5.134	5.052	5.2022	5.1119	5.185	5.0074	5.103	5.0409	5.1554	-	83.9		map01100;map05140;map00600;map04722;map04920;map04071;map05415;map04217;map04933;map04931	6.832533333	24696-26-2	Metabolic pathways;Leishmaniasis;Sphingolipid metabolism;Neurotrophin signaling pathway;Adipocytokine signaling pathway;Sphingolipid signaling pathway;Diabetic cardiomyopathy;Necroptosis;AGE-RAGE signaling pathway in diabetic complications;Insulin resistance	M+FA-H	Sphingolipids	neg_2032	Global and overview maps;Infectious disease: parasitic;Lipid metabolism;Nervous system;Endocrine system;Signal transduction;Cardiovascular disease;Cell growth and death;Endocrine and metabolic disease;Endocrine and metabolic disease	Metabolism;Human Diseases;Metabolism;Organismal Systems;Organismal Systems;Environmental Information Processing;Human Diseases;Cellular Processes;Human Diseases;Human Diseases	-	HMDB0004949	Ceramides	neg	C34H67NO3	582.5103916	-	Lipids and lipid-like molecules	C00195
37	GPEtn(16:0/20:4)	metab_6391	C41H74NO8P	1.538458701	1.540466033	1.022815804	2.21E-05	0.0002177	5.4282	5.4539	5.4138	5.3469	5.378	5.3962	5.3722	5.3402	5.5855	5.5535	5.4937	5.4893	5.5138	5.46	5.5021	5.5117	69.1	-		-	6.697866667	97859-69-3;70812-59-8	-	M-H	Glycerophospholipids	neg_3023	-	-	-	HMDB0011352;HMDB0008937;HMDB0008938	Glycerophosphoethanolamines	neg	C41H74NO8P	738.5083077	-	Lipids and lipid-like molecules	-
38	2-Imino-4-methylpiperidine	metab_2167	C6H12N2	1.177765298	1.174059239	1.022370789	4.68E-05	0.0002506	3.858	3.8856	3.9318	3.903	3.8419	3.9042	3.8981	3.8868	3.92	4.0226	3.9693	3.9777	3.9516	3.9887	3.9704	4.0095	47.7	-		-	7.360216667	-	-	M+H	-	pos_2212	-	-	-	-	-	pos	C6H12N2	113.1074584	-	-	-
39	3,4,5-trihydroxy-6-{4-[(E)-2-(3-hydroxy-5-{[3,4,5-trihydroxy-6-(hydroxymethyl)oxan-2-yl]oxy}phenyl)ethenyl]phenoxy}oxane-2-carboxylic acid	metab_7359	C26H30O14	1.593957871	1.592824622	1.022262774	3.47E-07	6.14E-06	5.4576	5.4959	5.5023	5.4687	5.4723	5.4371	5.4968	5.5088	5.6036	5.5816	5.5775	5.565	5.6302	5.6041	5.6537	5.597	-	66.7		-	1.690366667	-	-	M+Na-2H	Stilbenes	neg_4016	-	-	-	HMDB0128507	Stilbene glycosides	neg	C26H30O14	587.1340433	-	Phenylpropanoids and polyketides	-
40	Butyryl-L-carnitine	metab_2815	C11H21NO4	1.294282926	1.286227528	1.022046233	2.13E-05	0.0001295	4.6889	4.6913	4.6469	4.7138	4.6941	4.6633	4.616	4.6591	4.7408	4.7841	4.7113	4.8015	4.7985	4.7982	4.7575	4.8045	66	-		-	2.120133333	25576-40-3	-	M+H	Fatty Acyls	pos_2891	-	-	-	HMDB0002013	Fatty acid esters	pos	C11H21NO4	232.1540969	-	Lipids and lipid-like molecules	C02862
41	D-Mannose 6-phosphate	metab_105	C6H13O9P	1.522046878	1.515602244	1.022027972	7.69E-11	3.81E-09	5.7403	5.7087	5.7185	5.7319	5.7239	5.7051	5.7259	5.7086	5.8806	5.8297	5.8358	5.8526	5.8513	5.8429	5.8341	5.8378	72.5	-		map01100;map00520;map00051;map04142;map01240	0.61	3672-15-9	Metabolic pathways;Amino sugar and nucleotide sugar metabolism;Fructose and mannose metabolism;Lysosome;Biosynthesis of cofactors	M+Na, M+K	Organooxygen compounds	pos_108	Global and overview maps;Carbohydrate metabolism;Carbohydrate metabolism;Transport and catabolism;Global and overview maps	Metabolism;Metabolism;Metabolism;Cellular Processes;Metabolism	-	HMDB0001078;HMDB0304312	Carbohydrates and carbohydrate conjugates	pos	C6H13O9P	298.9924557	-	Organic oxygen compounds	C00275
42	GPEtn(12:0/24:4)	metab_367	C41H74NO8P	1.465919515	1.468843781	1.021509047	2.25E-06	1.93E-05	5.8888	5.918	5.8707	5.8288	5.8708	5.8292	5.8394	5.8144	6.0281	5.9951	5.9883	6.0239	5.9689	5.942	5.9604	5.9672	97.6	-		-	6.697066667	-	-	M+H, M+Na	-	pos_371	-	-	-	-	-	pos	C41H74NO8P	740.5210526	-	-	-
43	PE(20:4(5Z,8Z,11Z,14Z)/P-18:1(11Z))	metab_357	C43H76NO7P	1.522672272	1.518231252	1.020771999	3.34E-09	8.86E-08	6.092	6.1578	6.1028	6.0973	6.1246	6.0997	6.124	6.1101	6.2534	6.2377	6.2765	6.2279	6.2252	6.23	6.2298	6.2502	40.3	-		-	6.7511	-	-	M+H, M+Na	Glycerophospholipids	pos_361	-	-	-	HMDB0009413	Glycerophosphoethanolamines	pos	C43H76NO7P	750.5418717	-	Lipids and lipid-like molecules	-
44	4-Pyrimidine Methanamine (hydrochloride)	metab_3247	C5H7N3	1.327650656	1.320919098	1.020648358	3.37E-07	3.95E-06	4.8837	4.8443	4.8206	4.8091	4.8338	4.8224	4.8657	4.861	4.9257	4.9171	4.9513	4.9774	4.9493	4.9411	4.9354	4.9499	75.7	-		-	0.589716667	-	-	M+H	-	pos_3329	-	-	-	-	-	pos	C5H7N3	110.0714345	-	-	-
45	PE(P-16:0/0:0)	metab_2380	C21H44NO6P	1.296373941	1.293282665	1.020091848	2.38E-05	0.00014	5.2207	5.2054	5.2137	5.1718	5.2274	5.2843	5.2876	5.1993	5.3107	5.3167	5.3406	5.3593	5.3444	5.3232	5.2884	5.3612	40.3	-		-	6.356733333	-	-	M+H	-	pos_2426	-	-	-	LMGP02070001	-	pos	C21H44NO6P	438.2973216	-	-	-
46	Myristic acid	metab_2436	C14H28O2	1.168174842	1.167310847	1.017978921	7.85E-05	0.000394	4.7703	4.8338	4.8637	4.8223	4.8875	4.866	4.8438	4.821	4.9438	4.9736	4.8994	4.9399	4.8851	4.9181	4.9295	4.9222	-	42.5		map01100;map00061	6.274833333	544-63-8	Metabolic pathways;Fatty acid biosynthesis	M+Na	Fatty Acyls	pos_2482	Global and overview maps;Lipid metabolism	Metabolism;Metabolism	Lipids	544-63-8;LMFA01010014;HMDB0000806	Fatty acids and conjugates	pos	C14H28O2	251.20023	Fatty acids	Lipids and lipid-like molecules	C06424
47	D-Sedoheptulose 7-phosphate	metab_8231	C7H15O10P	1.46862665	1.466201222	1.016916969	3.84E-10	1.96E-08	5.7897	5.7694	5.7967	5.8016	5.787	5.8189	5.7868	5.7967	5.8689	5.896	5.8904	5.8978	5.8847	5.9069	5.8901	5.8957	-	62.5		map01100;map00030;map01230;map01200	0.6085	89927-08-2;2646-35-7	Metabolic pathways;Pentose phosphate pathway;Biosynthesis of amino acids;Carbon metabolism	M-H	Organooxygen compounds	neg_927	Global and overview maps;Carbohydrate metabolism;Global and overview maps;Global and overview maps	Metabolism;Metabolism;Metabolism;Metabolism	-	HMDB0001068;2646-35-7	Carbohydrates and carbohydrate conjugates	neg	C7H15O10P	289.0333156	-	Organic oxygen compounds	C05382
48	Hydroxyphenyllactic acid	metab_6982	C9H10O4	1.272351486	1.271068037	1.016523868	5.74E-06	6.76E-05	4.9215	4.8843	4.8786	4.9084	4.9062	4.9168	4.9194	4.8807	4.9828	4.971	4.9824	4.9878	4.97	5.044	4.9528	4.9721	72	-		-	2.651066667	306-23-0	-	M-H	Phenylpropanoic acids	neg_3637	-	-	-	HMDB0000755	_	neg	C9H10O4	181.0502758	-	Phenylpropanoids and polyketides	C03672
49	Chromotropic acid	metab_285	C10H8O8S2	1.165550739	1.161783056	1.016116799	3.84E-05	0.0002112	5.3387	5.3206	5.2208	5.2502	5.2452	5.2776	5.2675	5.2712	5.3601	5.3639	5.3612	5.3795	5.358	5.344	5.3613	5.3431	33.4	-		-	0.565983333	148-25-4	-	M+H, M+K	-	pos_289	-	-	-	-	-	pos	C10H8O8S2	320.9743224	-	-	C11323
50	2-(3,4-dihydroxyphenyl)-5,6,7,8-tetrahydroxy-3,4-dihydro-2H-1-benzopyran-4-one	metab_7804	C15H12O8	1.329916766	1.327425083	1.015990862	1.03E-07	2.27E-06	5.2556	5.2312	5.2212	5.2563	5.2699	5.264	5.2516	5.2776	5.3344	5.3364	5.362	5.33	5.3144	5.3266	5.343	5.3474	-	32.8		-	0.615483333	-	-	M+K-2H	-	neg_4468	-	-	-	-	-	neg	C15H12O8	356.9998887	-	-	-
51	PE(16:0/0:0)	metab_6463	C21H44NO7P	1.503446196	1.503855772	1.015947044	3.68E-08	9.08E-07	6.6569	6.6147	6.6694	6.6608	6.628	6.6303	6.6546	6.6593	6.7679	6.7453	6.7596	6.7793	6.7636	6.7259	6.7564	6.7237	97.7	-		-	6.308616667	53862-35-4	-	M-H	Glycerophospholipids	neg_3105	-	-	-	HMDB0011503;LMGP02050002	Glycerophosphoethanolamines	neg	C21H44NO7P	452.2786059	-	Lipids and lipid-like molecules	-
52	LysoPE(0:0/16:1(9Z))	metab_6050	C21H42NO7P	1.318861183	1.318602496	1.015867019	6.60E-07	1.06E-05	5.3312	5.3031	5.3205	5.3004	5.2481	5.2826	5.268	5.2944	5.3707	5.3797	5.3883	5.3676	5.3748	5.3782	5.3761	5.3854	-	73.6		-	8.36875	-	-	M+FA-H	Glycerophospholipids	neg_2653	-	-	-	HMDB0011474	Glycerophosphoethanolamines	neg	C21H42NO7P	496.2686279	-	Lipids and lipid-like molecules	-
53	PC(14:1(9Z)/22:2(13Z,16Z))	metab_1481	C44H82NO8P	1.28951563	1.283641331	1.015709459	1.29E-08	2.82E-07	5.8984	5.9158	5.9191	5.9449	5.9141	5.897	5.928	5.9458	6.0388	6.0157	6.0112	6.0074	6.0004	6.0008	6.0073	6.0195	-	77.9		map01100;map00564;map00590;map00591;map00592;map05231;map04723	8.153133333	-	Metabolic pathways;Glycerophospholipid metabolism;Arachidonic acid metabolism;Linoleic acid metabolism;alpha-Linolenic acid metabolism;Choline metabolism in cancer;Retrograde endocannabinoid signaling	M+H	Glycerophospholipids	pos_1511	Global and overview maps;Lipid metabolism;Lipid metabolism;Lipid metabolism;Lipid metabolism;Cancer: overview;Nervous system	Metabolism;Metabolism;Metabolism;Metabolism;Metabolism;Human Diseases;Organismal Systems	Lipids	LMGP01011406;HMDB0007921	Glycerophosphocholines	pos	C44H82NO8P	784.5825604	Phospholipids	Lipids and lipid-like molecules	C00157
54	Cyclocalopin B	metab_5378	C19H26O8	1.155516201	1.159176976	1.015086972	0.002577	0.01305	5.669	5.5427	5.636	5.6748	5.5814	5.5952	5.7195	5.6526	5.7406	5.6851	5.7703	5.7289	5.7439	5.6838	5.6951	5.7031	-	34.5		-	6.312616667	-	-	M+FA-H	Furopyrans	neg_1946	-	-	-	HMDB0039811	_	neg	C19H26O8	427.1584089	-	Organoheterocyclic compounds	-
55	Norsanguinarine	metab_3819	C19H11NO4	1.256843524	1.25516758	1.014134942	1.86E-07	3.66E-06	5.2808	5.3192	5.3211	5.2976	5.2905	5.3061	5.3091	5.3223	5.3721	5.3796	5.3592	5.3929	5.3615	5.3795	5.3992	5.403	-	34.6		map01100	4.015066667	522-30-5	Metabolic pathways	M-H, M+Cl	Quinolines and derivatives	neg_370	Global and overview maps	Metabolism	-	HMDB0030176	Benzoquinolines	neg	C19H11NO4	316.0617061	-	Organoheterocyclic compounds	C05191
56	3-(Pyrazol-1-yl)-L-alanine	metab_3244	C6H9N3O2	1.172238331	1.169032509	1.014048991	1.10E-07	1.61E-06	5.5638	5.5626	5.5534	5.555	5.5376	5.554	5.5301	5.5627	5.6359	5.6254	5.6609	5.636	5.6474	5.6149	5.6154	5.6052	52.4	-		-	0.589716667	10162-27-3	-	M+H	-	pos_3326	-	-	-	-	-	pos	C6H9N3O2	156.076647	-	-	C01162
57	PE(18:1(9Z)/0:0)	metab_5379	C23H46NO7P	1.269807376	1.270617748	1.011892057	8.11E-07	1.26E-05	6.5701	6.5224	6.5754	6.5656	6.5439	6.5474	6.5791	6.5696	6.6537	6.6376	6.6518	6.6489	6.6469	6.6212	6.6383	6.6015	96.1	-		-	6.320033333	-	-	M-H	-	neg_1947	-	-	-	LMGP02050004	-	neg	C23H46NO7P	478.2942541	-	-	-
58	Glu Glu	metab_3126	C10H16N2O7	1.095335439	1.090992335	1.011831088	2.04E-10	8.06E-09	5.4911	5.502	5.4841	5.4944	5.4953	5.4959	5.4928	5.4936	5.5551	5.5542	5.5577	5.5774	5.5633	5.5429	5.5536	5.5666	44.4	-		-	1.022616667	-	-	M+H	-	pos_3205	-	-	-	-	-	pos	C10H16N2O7	277.1026337	-	-	-
59	L-Ascorbic acid	metab_8235	C6H8O6	1.195429841	1.192202383	1.011611785	1.40E-07	2.89E-06	5.7667	5.7596	5.7681	5.7581	5.7888	5.7875	5.7563	5.7738	5.8267	5.8413	5.8482	5.8428	5.8173	5.8477	5.8573	5.8171	55.2	-		map01100;map00053	0.721583333	50-81-7	Metabolic pathways;Ascorbate and aldarate metabolism	M-H	Dihydrofurans	neg_1015	Global and overview maps;Carbohydrate metabolism	Metabolism;Metabolism	-	HMDB0000044	Furanones	neg	C6H8O6	175.0244036	-	Organoheterocyclic compounds	C01041
60	Uric acid	metab_3062	C5H4N4O3	1.193825208	1.188704523	1.011543135	3.60E-15	9.58E-13	6.5791	6.5788	6.5809	6.5847	6.5925	6.5829	6.5822	6.5885	6.6548	6.6541	6.6631	6.663	6.6592	6.6584	6.6603	6.6632	79.7	-		map01100;map04976;map00230	1.349066667	69-93-2	Metabolic pathways;Bile secretion;Purine metabolism	M+H	Imidazopyrimidines	pos_3141	Global and overview maps;Digestive system;Nucleotide metabolism	Metabolism;Organismal Systems;Metabolism	-	HMDB0000289;69-93-2	Purines and purine derivatives	pos	C5H4N4O3	169.0354065	-	Organoheterocyclic compounds	C00366
61	PE(18:2/0:0)	metab_6499	C23H44NO7P	1.080078591	1.08190004	1.011111111	0.0001057	0.0008428	5.6952	5.6841	5.6961	5.6478	5.6212	5.6588	5.6769	5.6794	5.7548	5.7102	5.7322	5.7724	5.7211	5.7127	5.7229	5.7395	97.2	-		-	6.246	-	-	M-H	-	neg_3141	-	-	-	-	-	neg	C23H44NO7P	476.2785916	-	-	-
62	6-Keto-PGF1alpha	metab_6727	C20H34O6	1.098745441	1.098376953	1.010758472	1.60E-06	2.24E-05	5.584	5.568	5.5705	5.5943	5.5893	5.548	5.5794	5.5863	5.6475	5.6531	5.6396	5.6235	5.6241	5.6129	5.6537	5.6383	52.6	-		map00590;map01100	5.902833333	58962-34-8	Arachidonic acid metabolism;Metabolic pathways	M-H	Fatty Acyls	neg_3378	Lipid metabolism;Global and overview maps	Metabolism;Metabolism	-	HMDB0002886;LMFA03010001	Eicosanoids	neg	C20H34O6	369.2286238	-	Lipids and lipid-like molecules	C05961
63	PE(18:0/0:0)	metab_5401	C23H48NO7P	1.100613737	1.098347053	1.010652034	0.0001598	0.001208	6.2254	6.1919	6.2098	6.196	6.2257	6.1567	6.1623	6.1981	6.2429	6.2679	6.2746	6.271	6.2311	6.3091	6.2677	6.2315	86.8	-		-	6.403083333	-	-	M-H	-	neg_1970	-	-	-	LMGP02050001	-	neg	C23H48NO7P	480.3099665	-	-	-
64	GPCho(16:0/22:6)	metab_178	C46H80NO8P	1.07067615	1.06624715	1.010246215	1.14E-06	1.09E-05	6.5243	6.5614	6.5301	6.546	6.5502	6.5601	6.5084	6.5332	6.5853	6.6114	6.6009	6.6013	6.6279	6.6231	6.6022	6.5957	50.5	-		-	7.549683333	132213-85-5	-	M+H, M+Na	Glycerophospholipids	pos_182	-	-	-	HMDB0013409;HMDB0011229;HMDB0007991	Glycerophosphocholines	pos	C46H80NO8P	806.5673835	-	Lipids and lipid-like molecules	-
65	L-Aspartic Acid	metab_22	C4H7NO4	1.001613801	0.998242694	1.009925558	3.82E-08	7.02E-07	5.6309	5.6579	5.6437	5.654	5.6277	5.6388	5.6415	5.6434	5.7064	5.6987	5.6831	5.7105	5.6899	5.703	5.6868	5.7095	89.5	-		map01100;map00220;map01200;map00770;map00260;map01240;map01210;map00270;map02010;map01230;map00760;map04080;map00250;map04974;map00970;map00340;map05230;map00410	0.603266667	56-84-8	Metabolic pathways;Arginine biosynthesis;Carbon metabolism;Pantothenate and CoA biosynthesis;Glycine, serine and threonine metabolism;Biosynthesis of cofactors;2-Oxocarboxylic acid metabolism;Cysteine and methionine metabolism;ABC transporters;Biosynthesis of amino acids;Nicotinate and nicotinamide metabolism;Neuroactive ligand-receptor interaction;Alanine, aspartate and glutamate metabolism;Prot…	M+H, M+Na, M+K	Carboxylic acids and derivatives	pos_23	Global and overview maps;Amino acid metabolism;Global and overview maps;Metabolism of cofactors and vitamins;Amino acid metabolism;Global and overview maps;Global and overview maps;Amino acid metabolism;Membrane transport;Global and overview maps;Metabolism of cofactors and vitamins;Signaling molecules and interaction;Amino acid metabolism;Digestive system;Translation;Amino acid metabolism;Cancer…	Metabolism;Metabolism;Metabolism;Metabolism;Metabolism;Metabolism;Metabolism;Metabolism;Environmental Information Processing;Metabolism;Metabolism;Environmental Information Processing;Metabolism;Organismal Systems;Genetic Information Processing;Metabolism;Human Diseases;Metabolism	Peptides;Hormones and transmitters	HMDB0000191;56-84-8	Amino acids, peptides, and analogues	pos	C4H7NO4	134.044692	Amino acids;Neurotransmitters	Organic acids and derivatives	C00049
66	D-Myoinositol 4-phosphate	metab_4122	C6H13O9P	1.204451151	1.202837289	1.009918846	8.98E-11	6.41E-09	6.6613	6.6408	6.6609	6.6549	6.6538	6.672	6.6427	6.6484	6.7162	6.7204	6.7187	6.7213	6.7216	6.7258	6.7192	6.7163	57.8	-		map01100;map04070;map00562	0.615483333	69256-52-6	Metabolic pathways;Phosphatidylinositol signaling system;Inositol phosphate metabolism	M-H2O-H, M-H	Organooxygen compounds	neg_674	Global and overview maps;Signal transduction;Carbohydrate metabolism	Metabolism;Environmental Information Processing;Metabolism	-	HMDB0001313	Alcohols and polyols	neg	C6H13O9P	259.0226613	-	Organic oxygen compounds	C03546
67	3-O-Acetylepisamarcandin	metab_1129	C26H34O6	1.020625092	1.016657963	1.008440693	2.49E-09	7.06E-08	6.7514	6.7522	6.7547	6.7497	6.7529	6.7705	6.7457	6.7457	6.7909	6.8085	6.8128	6.8076	6.8216	6.8071	6.8143	6.8183	-	55.4		-	6.085133333	61490-18-4	-	M+NH4	Coumarins and derivatives	pos_1152	-	-	-	HMDB0031958	_	pos	C26H34O6	460.2686733	-	Phenylpropanoids and polyketides	-
1	PE(20:4/0:0)	metab_3905	C25H44NO7P	1.066419336	1.066138992	0.991929873	1.32E-05	0.0001403	7.1875	7.1795	7.2124	7.19	7.1811	7.1847	7.1753	7.1822	7.1288	7.0965	7.0996	7.1299	7.1309	7.1462	7.1326	7.1645	96.4	-		-	6.222333333	652149-09-2	-	M-H, 2M-H	Glycerophospholipids	neg_456	-	-	-	LMGP02050009;HMDB0011517	Glycerophosphoethanolamines	neg	C25H44NO7P	500.2786747	-	Lipids and lipid-like molecules	-
2	L-Galacto-2-heptulose	metab_4388	C7H14O7	1.034470892	1.03324138	0.99177361	3.44E-08	8.59E-07	6.0783	6.081	6.0949	6.0647	6.0798	6.0875	6.0734	6.0667	6.0249	6.0314	6.0264	6.0325	6.0343	6.0412	6.015	6.0207	-	76		-	0.643166667	60426-79-1	-	M+Cl	Organooxygen compounds	neg_943	-	-	-	HMDB0029901	Carbohydrates and carbohydrate conjugates	neg	C7H14O7	245.0433409	-	Organic oxygen compounds	-
3	PC(18:1/0:0)	metab_1322	C26H52NO7P	1.080957925	1.075866546	0.991664496	1.04E-10	4.50E-09	7.6787	7.6864	7.6806	7.6828	7.6604	7.679	7.6763	7.6772	7.63	7.6135	7.6196	7.614	7.6107	7.6112	7.608	7.6085	79	-		-	6.595416667	-	-	M+H	-	pos_1350	-	-	-	LMGP01050029;LMGP01050030	-	pos	C26H52NO7P	522.3546576	-	-	-
4	PC(16:1/0:0)	metab_2392	C24H48NO7P	1.034168823	1.03053222	0.991175591	6.90E-09	1.65E-07	6.6946	6.7025	6.6901	6.683	6.6834	6.679	6.6884	6.6701	6.6326	6.6421	6.6298	6.6244	6.6326	6.6109	6.6203	6.625	80.8	-		-	6.343116667	-	-	M+H	-	pos_2438	-	-	-	LMGP01050021	-	pos	C24H48NO7P	494.3233875	-	-	-
5	D-Glucarate	metab_4374	C6H10O8	1.026850833	1.026667837	0.990373508	4.11E-07	7.12E-06	5.19	5.1912	5.2013	5.1812	5.1968	5.2074	5.1836	5.2043	5.1347	5.1558	5.1569	5.1462	5.123	5.1336	5.1409	5.1594	37.1	-		map01100;map00053	0.615483333	87-73-0	Metabolic pathways;Ascorbate and aldarate metabolism	M-H	Organooxygen compounds	neg_929	Global and overview maps;Carbohydrate metabolism	Metabolism;Metabolism	-	HMDB0000663	Carbohydrates and carbohydrate conjugates	neg	C6H10O8	209.0301104	-	Organic oxygen compounds	C00818
6	LysoPE(20:3(11Z,14Z,17Z)/0:0)	metab_4074	C25H46NO7P	1.003985806	1.004241759	0.990257353	4.08E-05	0.0003697	5.4216	5.4405	5.4596	5.4377	5.4074	5.4518	5.4485	5.4544	5.3528	5.385	5.4101	5.3978	5.3781	5.4056	5.3908	5.3778	-	37.9		-	8.38975	-	-	M-H, M+Na-2H	Glycerophospholipids	neg_626	-	-	-	HMDB0011514	Glycerophosphoethanolamines	neg	C25H46NO7P	524.2795502	-	Lipids and lipid-like molecules	-
7	PC(22:5/0:0)	metab_1239	C30H52NO7P	1.077347012	1.072287136	0.990018149	2.81E-07	3.42E-06	6.6233	6.6361	6.6206	6.5964	6.602	6.6186	6.6225	6.5778	6.5463	6.563	6.5381	6.5413	6.5428	6.5368	6.5506	6.5481	97.3	-		map00564;map05231	6.343116667	-	Glycerophospholipid metabolism;Choline metabolism in cancer	M+Na	Glycerophospholipids	pos_1266	Lipid metabolism;Cancer: overview	Metabolism;Human Diseases	Lipids	HMDB0010403	Glycerophosphocholines	pos	C30H52NO7P	592.3363992	Phospholipids	Lipids and lipid-like molecules	C04230
8	Inosine	metab_3451	C10H12N4O5	1.124344902	1.121500616	0.989949749	9.49E-05	0.0007751	6.7883	6.7545	6.7743	6.7677	6.7545	6.7562	6.7816	6.7509	6.6568	6.7486	6.722	6.6911	6.6913	6.6846	6.6617	6.7298	92.7	-		map01100;map02010;map00230	1.942483333	58-63-9	Metabolic pathways;ABC transporters;Purine metabolism	M-H, M+FA-H, M+Cl, 2M-H, 3M-H	Purine nucleosides	neg_2	Global and overview maps;Membrane transport;Nucleotide metabolism	Metabolism;Environmental Information Processing;Metabolism	-	HMDB0247301;HMDB0000195;58-63-9	_	neg	C10H12N4O5	267.0738012	-	Nucleosides, nucleotides, and analogues	C00294
9	Uridine diphosphate-N-acetylglucosamine	metab_7712	C17H27N3O17P2	1.150836861	1.151445953	0.989707835	2.76E-08	7.11E-07	6.0252	6.0052	6.0239	6.0269	6.0411	6.0355	6.0085	6.0292	5.9523	5.9516	5.9704	5.9575	5.9714	5.9785	5.9639	5.9543	85.6	-		map01100;map00520;map05415;map00524;map04931	0.702166667	528-04-1	Metabolic pathways;Amino sugar and nucleotide sugar metabolism;Diabetic cardiomyopathy;Neomycin, kanamycin and gentamicin biosynthesis;Insulin resistance	M-H	Pyrimidine nucleotides	neg_4374	Global and overview maps;Carbohydrate metabolism;Cardiovascular disease;Biosynthesis of other secondary metabolites;Endocrine and metabolic disease	Metabolism;Metabolism;Human Diseases;Metabolism;Human Diseases	-	HMDB0000290;528-04-1	Pyrimidine nucleotide sugars	neg	C17H27N3O17P2	606.0750826	-	Nucleosides, nucleotides, and analogues	C00043
10	LysoPC(20:4(5Z,8Z,11Z,14Z))	metab_3910	C28H50NO7P	1.197634449	1.195912869	0.989704566	7.10E-07	1.13E-05	6.7134	6.7082	6.7121	6.6971	6.6743	6.7029	6.7146	6.6923	6.643	6.6142	6.6154	6.6613	6.6122	6.6396	6.6245	6.651	-	83.9		map00564;map05231	6.264633333	60701-99-7;67341-29-1	Glycerophospholipid metabolism;Choline metabolism in cancer	M+Cl, M+FA-H	Glycerophospholipids	neg_461	Lipid metabolism;Cancer: overview	Metabolism;Human Diseases	Lipids	HMDB0010395;HMDB0061699	Glycerophosphocholines	neg	C28H50NO7P	588.3312121	Phospholipids	Lipids and lipid-like molecules	C04230
11	Janthitrem C	metab_2391	C37H47NO4	1.212572598	1.208235953	0.989682939	9.66E-09	2.19E-07	7.9548	7.9674	7.9545	7.9466	7.941	7.9386	7.956	7.923	7.8763	7.8908	7.8584	7.8639	7.8734	7.848	7.854	7.8647	64.7	-		-	6.343116667	73561-91-8	-	M+H	Peptidomimetics	pos_2437	-	-	-	HMDB0040684	Depsipeptides	pos	C37H47NO4	570.3542996	-	Organic acids and derivatives	C20601
12	Xanthosine	metab_3760	C10H12N4O6	1.210030904	1.208069715	0.988599872	1.98E-06	2.70E-05	6.207	6.2461	6.2426	6.2368	6.2526	6.1996	6.2143	6.227	6.1446	6.1521	6.156	6.1855	6.1696	6.1455	6.1303	6.1688	96.6	-		map01100;map02010;map00230;map00232	1.999666667	146-80-5	Metabolic pathways;ABC transporters;Purine metabolism;Caffeine metabolism	M-H, 2M-H	Purine nucleosides	neg_311	Global and overview maps;Membrane transport;Nucleotide metabolism;Biosynthesis of other secondary metabolites	Metabolism;Environmental Information Processing;Metabolism;Metabolism	-	HMDB0000299;146-80-5	_	neg	C10H12N4O6	283.0686916	-	Nucleosides, nucleotides, and analogues	C01762
13	Acetylcarnitine	metab_3085	C9H17NO4	1.269818901	1.26472958	0.988155901	1.06E-13	1.35E-11	7.265	7.259	7.2566	7.2603	7.2753	7.2631	7.2529	7.2591	7.1679	7.1681	7.1821	7.1809	7.1768	7.1726	7.1753	7.1792	57.2	-		map04931	1.186683333	3040-38-8	Insulin resistance	M+H	Fatty Acyls	pos_3164	Endocrine and metabolic disease	Human Diseases	-	HMDB0240773;LMFA07070060;HMDB0240771;HMDB0000201	Fatty acid esters	pos	C9H17NO4	204.1227522	-	Lipids and lipid-like molecules	C02571
14	Zeranol	metab_3449	C18H26O5	1.061581334	1.058001739	0.98806025	5.21E-07	5.64E-06	5.4452	5.4448	5.4483	5.4751	5.4439	5.439	5.4294	5.4252	5.3809	5.3809	5.3739	5.3651	5.377	5.4129	5.3674	5.3725	-	48.5		-	2.0266	26538-44-3;36455-72-8	-	M+2Na-H	Macrolides and analogues	pos_2909	-	-	-	HMDB0041824;HMDB0032702	_	pos	C18H26O5	367.1494259	-	Phenylpropanoids and polyketides	C14752
15	Pantothenic Acid	metab_3778	C9H17NO5	1.257151482	1.255991531	0.988055423	2.30E-07	4.33E-06	6.2705	6.2581	6.2729	6.2953	6.282	6.2896	6.2943	6.2679	6.2271	6.1954	6.2178	6.1679	6.2112	6.1998	6.1942	6.2148	58.7	-		map01100;map01240;map00770;map00410;map04977	2.188783333	79-83-4	Metabolic pathways;Biosynthesis of cofactors;Pantothenate and CoA biosynthesis;beta-Alanine metabolism;Vitamin digestion and absorption	M-H, M+Cl	Carboxylic acids and derivatives	neg_329	Global and overview maps;Global and overview maps;Metabolism of cofactors and vitamins;Metabolism of other amino acids;Digestive system	Metabolism;Metabolism;Metabolism;Metabolism;Organismal Systems	Vitamins and cofactors	79-83-4;HMDB0250782;HMDB0000210	Amino acids, peptides, and analogues	neg	C9H17NO5	218.1033097	Vitamins	Organic acids and derivatives	C00864
16	Uridine	metab_3534	C9H12N2O6	1.341047871	1.339535934	0.987977984	1.00E-09	4.32E-08	6.9299	6.9019	6.9112	6.903	6.8895	6.9045	6.9045	6.8845	6.8205	6.8089	6.8183	6.8295	6.8175	6.8232	6.8164	6.8376	84.5	-		map00240;map01100;map02010	1.776466667	58-96-8	Pyrimidine metabolism;Metabolic pathways;ABC transporters	M-H, M+Cl, M+FA-H	Pyrimidine nucleosides	neg_85	Nucleotide metabolism;Global and overview maps;Membrane transport	Metabolism;Metabolism;Environmental Information Processing	Nucleic acids	58-96-8;HMDB0000296	_	neg	C9H12N2O6	243.0623458	Nucleosides	Nucleosides, nucleotides, and analogues	C00299
17	3,4-Dehydrothiomorpholine-3-carboxylate	metab_3104	C5H7NO2S	1.045327392	1.040565146	0.987844408	6.42E-09	1.57E-07	4.932	4.9368	4.9359	4.945	4.9244	4.9468	4.9227	4.9457	4.8772	4.8763	4.8865	4.8801	4.8858	4.8587	4.8624	4.8793	46.4	-		-	1.0775	-	-	M+H	-	pos_3183	-	-	-	-	-	pos	C5H7NO2S	146.0268979	-	-	C04445
18	Orotidine	metab_7716	C10H12N2O8	1.168855237	1.169795174	0.987756572	4.57E-06	5.63E-05	5.5315	5.5306	5.5694	5.542	5.5748	5.5795	5.5456	5.5607	5.453	5.4931	5.4959	5.481	5.4996	5.5089	5.4907	5.4658	37.9	-		map00240;map01100;map01240	0.702166667	314-50-1	Pyrimidine metabolism;Metabolic pathways;Biosynthesis of cofactors	M-H	Pyrimidine nucleosides	neg_4378	Nucleotide metabolism;Global and overview maps;Global and overview maps	Metabolism;Metabolism;Metabolism	-	HMDB0000788	_	neg	C10H12N2O8	287.0524084	-	Nucleosides, nucleotides, and analogues	C01103
19	PC(24:4/0:0)	metab_2248	C32H58NO7P	1.146216564	1.14143951	0.987427795	6.84E-08	1.10E-06	5.9151	5.89	5.8826	5.8664	5.8831	5.8927	5.8858	5.8715	5.8187	5.8106	5.8242	5.8223	5.8273	5.7988	5.7864	5.8071	34.3	-		-	6.703916667	-	-	M+H	-	pos_2293	-	-	-	-	-	pos	C32H58NO7P	600.4013336	-	-	-
20	Mulberrin	metab_5387	C25H26O6	1.150524472	1.150196768	0.987397076	0.0003301	0.002267	5.9608	5.9368	5.8996	5.9672	5.9663	5.9374	5.9783	5.9578	5.8953	5.8602	5.8949	5.9094	5.8502	5.9302	5.844	5.822	-	46.9		-	6.34575	62949-79-5	-	M-H2O-H	Flavonoids	neg_1955	-	-	-	HMDB0029507;LMPK12110895	Flavones	neg	C25H26O6	403.1584622	-	Phenylpropanoids and polyketides	-
21	(+/-) 5-iPF2alpha-VI	metab_5257	C20H34O5	1.1665942	1.167505817	0.986779288	6.22E-05	0.0005392	5.442	5.4526	5.4733	5.4386	5.4102	5.4461	5.4342	5.4741	5.3364	5.3524	5.4161	5.3417	5.3817	5.3928	5.4058	5.3648	45.8	-		-	6.089133333	-	-	M-H	-	neg_1820	-	-	-	LMFA03110011	-	neg	C20H34O5	353.2337236	-	-	-
22	PC(18:0/20:4(5Z,8Z,11Z,14Z))	metab_169	C46H84NO8P	1.072214701	1.075403486	0.986467123	0.002186	0.006867	6.3698	6.3002	6.2732	6.2936	6.2455	6.3054	6.2218	6.2422	6.2968	6.2041	6.1837	6.2091	6.1769	6.1578	6.179	6.1572	-	44.1		map01100;map00564;map00590;map00591;map00592;map05231;map04723	6.1593	35418-59-8	Metabolic pathways;Glycerophospholipid metabolism;Arachidonic acid metabolism;Linoleic acid metabolism;alpha-Linolenic acid metabolism;Choline metabolism in cancer;Retrograde endocannabinoid signaling	M+H-H2O, M+H	Glycerophospholipids	pos_173	Global and overview maps;Lipid metabolism;Lipid metabolism;Lipid metabolism;Lipid metabolism;Cancer: overview;Nervous system	Metabolism;Metabolism;Metabolism;Metabolism;Metabolism;Human Diseases;Organismal Systems	Lipids	HMDB0008048;LMGP01010802	Glycerophosphocholines	pos	C46H84NO8P	810.5975554	Phospholipids	Lipids and lipid-like molecules	C00157
23	N-acetylaspartate	metab_7528	C6H9NO5	1.196202729	1.196210235	0.986402719	1.47E-07	3.01E-06	4.9747	4.991	4.9959	5.0174	4.9971	5.0134	5.0069	5.0094	4.9496	4.9122	4.9504	4.9401	4.9168	4.9383	4.9293	4.9257	49.2	-		map01100;map00250	1.176933333	997-55-7	Metabolic pathways;Alanine, aspartate and glutamate metabolism	M-H	Carboxylic acids and derivatives	neg_4187	Global and overview maps;Amino acid metabolism	Metabolism;Metabolism	-	HMDB0000812	Amino acids, peptides, and analogues	neg	C6H9NO5	174.0403856	-	Organic acids and derivatives	C01042
24	LysoPE(0:0/20:5(5Z,8Z,11Z,14Z,17Z))	metab_5261	C25H42NO7P	1.129100772	1.128293976	0.98639329	0.0003598	0.002435	5.3552	5.3641	5.3609	5.3937	5.3467	5.3918	5.3718	5.3324	5.3463	5.2864	5.3092	5.2443	5.3188	5.2582	5.3256	5.2504	-	84		-	6.093666667	-	-	M+FA-H	Glycerophospholipids	neg_1824	-	-	-	HMDB0011489	Glycerophosphoethanolamines	neg	C25H42NO7P	544.2684591	-	Lipids and lipid-like molecules	-
25	Nalpha-Acetyl-L-arginine	metab_3089	C8H16N4O3	1.08897948	1.085455552	0.986102596	2.37E-07	3.00E-06	4.9193	4.863	4.8962	4.8739	4.9003	4.8973	4.8992	4.8924	4.8284	4.8108	4.8292	4.8192	4.8364	4.8381	4.8305	4.8073	66.9	-		-	1.166266667	-	-	M+H	-	pos_3168	-	-	-	-	-	pos	C8H16N4O3	217.1292827	-	-	-
26	(+/-)4-HDoHE	metab_5320	C22H32O3	1.247541463	1.245120174	0.985966831	2.90E-06	3.72E-05	5.5108	5.5128	5.4948	5.5047	5.4682	5.4754	5.4743	5.4525	5.4406	5.3944	5.3857	5.4111	5.4309	5.4152	5.3988	5.4032	54.8	-		-	6.18425	-	-	M-H	-	neg_1886	-	-	-	-	-	neg	C22H32O3	343.2280144	-	-	-
27	MG(19:0/0:0/0:0)	metab_5480	C22H44O4	1.190925303	1.192483047	0.985945561	0.0002398	0.001726	5.6066	5.6066	5.5798	5.6267	5.625	5.62	5.6825	5.6233	5.5441	5.516	5.5045	5.522	5.5123	5.5508	5.5932	5.5939	-	80.8		-	7.0483	-	-	M+K-2H	Glycerolipids	neg_2059	-	-	-	HMDB0072839	Monoradylglycerols	neg	C22H44O4	409.2728652	-	Lipids and lipid-like molecules	-
28	Triethylamine	metab_2157	C6H15N	1.396664008	1.39633768	0.985665695	7.45E-06	5.35E-05	8.2928	8.27	8.2525	8.2368	8.2249	8.2105	8.1882	8.1764	8.1543	8.1399	8.1313	8.1177	8.112	8.0959	8.0839	8.0775	84.9	-		-	7.44135	121-44-8	-	M+H	Organonitrogen compounds	pos_2202	-	-	-	HMDB0032539	Amines	pos	C6H15N	102.127995	-	Organic nitrogen compounds	C14691
29	2-Arachidonyl Glycerol ether	metab_1202	C23H40O3	1.138086547	1.13235345	0.985270049	5.01E-05	0.0002651	5.4782	5.4595	5.4978	5.5025	5.5564	5.4893	5.4943	5.516	5.4488	5.414	5.4607	5.4234	5.3913	5.4058	5.3747	5.4226	-	43.9		-	6.24755	222723-55-9	-	M+Na	Endocannabinoids	pos_1228	-	-	-	HMDB0013657	_	pos	C23H40O3	387.2886511	-	Lipids and lipid-like molecules	-
30	8(S)-HETrE	metab_6500	C20H34O3	1.118565332	1.117776588	0.985235435	0.0009729	0.005752	5.0343	4.9832	5.0594	5.0351	4.9963	4.9731	4.9764	5.0396	4.9613	4.8888	4.9896	4.9461	4.8791	4.952	4.924	4.9611	54.1	-		-	6.246	-	-	M-H	-	neg_3142	-	-	-	LMFA03050029	-	neg	C20H34O3	321.2437296	-	-	-
31	Adenosine monophosphate	metab_8229	C10H14N5O7P	1.219082511	1.218590507	0.985195155	3.38E-05	0.0003134	5.1707	5.1594	5.2438	5.2194	5.2113	5.2214	5.1909	5.1927	5.1539	5.1206	5.1084	5.1596	5.1037	5.1183	5.1319	5.0928	68	-		map00230;map01240;map04211;map05012;map04923;map04925;map04924;map04927;map04928;map04742;map05032;map01100;map04024;map04022;map04740;map04068;map05022;map01523;map04934;map04150;map04151;map04152	1.201983333	84-21-9;61-19-8;130-49-4	Purine metabolism;Biosynthesis of cofactors;Longevity regulating pathway;Parkinson disease;Regulation of lipolysis in adipocytes;Aldosterone synthesis and secretion;Renin secretion;Cortisol synthesis and secretion;Parathyroid hormone synthesis, secretion and action;Taste transduction;Morphine addiction;Metabolic pathways;cAMP signaling pathway;cGMP-PKG signaling pathway;Olfactory transduction;Fox…	M-H	Ribonucleoside 3''-phosphates	neg_4179	Nucleotide metabolism;Global and overview maps;Aging;Neurodegenerative disease;Endocrine system;Endocrine system;Endocrine system;Endocrine system;Endocrine system;Sensory system;Substance dependence;Global and overview maps;Signal transduction;Signal transduction;Sensory system;Signal transduction;Neurodegenerative disease;Drug resistance: antineoplastic;Endocrine and metabolic disease;Signal tr…	Metabolism;Metabolism;Organismal Systems;Human Diseases;Organismal Systems;Organismal Systems;Organismal Systems;Organismal Systems;Organismal Systems;Organismal Systems;Human Diseases;Metabolism;Environmental Information Processing;Environmental Information Processing;Organismal Systems;Environmental Information Processing;Human Diseases;Human Diseases;Human Diseases;Environmental Information Pr…	-;Nucleic acids;-	61-19-8;HMDB0003540;HMDB0000045;HMDB0011617	_	neg	C10H14N5O7P	346.0561362	-;Nucleotides;-	Nucleosides, nucleotides, and analogues	C01367;C00020;C00946
32	N-Undecanoylglycine	metab_56	C13H25NO3	1.357611254	1.352214568	0.985065711	4.22E-11	2.29E-09	6.6931	6.6944	6.6847	6.6872	6.7028	6.7081	6.6986	6.697	6.6018	6.5933	6.6041	6.584	6.6153	6.573	6.5913	6.6066	-	36.3		-	5.99095	-	-	M+H-H2O, M+Na, M+H	Carboxylic acids and derivatives	pos_58	-	-	-	HMDB0013286	Amino acids, peptides, and analogues	pos	C13H25NO3	226.1799339	-	Organic acids and derivatives	-
33	1-(Hydroxymethyl)-5,5-dimethyl-2,4-imidazolidinedione	metab_107	C6H10N2O3	1.156732079	1.153096784	0.984594647	4.79E-06	3.72E-05	5.1751	5.1529	5.2182	5.2152	5.1842	5.1808	5.2058	5.2114	5.1138	5.1209	5.1017	5.1091	5.0722	5.1435	5.1317	5.1125	-	31.4		-	0.6499	116-25-6	-	M+H, M+NH4	Azolidines	pos_110	-	-	-	HMDB0031670	Imidazolidines	pos	C6H10N2O3	176.1027972	-	Organoheterocyclic compounds	-
34	1-Palmitoylglycerophosphoinositol	metab_5476	C25H49O12P	1.364751043	1.363423348	0.984548203	4.16E-06	5.17E-05	5.9679	5.985	5.9079	5.9403	5.9202	5.9721	5.9902	5.9513	5.8855	5.861	5.8252	5.8643	5.8698	5.8695	5.8797	5.8395	-	70.6		-	6.994	1425501-12-7	-	M-H	Glycerophospholipids	neg_2054	-	-	-	HMDB0061695	Glycerophosphoinositols	neg	C25H49O12P	571.2892393	-	Lipids and lipid-like molecules	-
35	O-Arachidonoyl Glycidol	metab_2459	C23H36O3	1.281765869	1.276763712	0.984467944	2.54E-07	3.17E-06	6.056	6.038	6.0465	6.0209	6.0881	6.0367	6.0576	6.0688	5.9897	5.9744	5.9321	5.9521	5.9536	5.9339	5.9704	5.9559	78.4	-		-	6.220416667	-	-	M+H	-	pos_2506	-	-	-	-	-	pos	C23H36O3	361.2731648	-	-	-
36	Phosphoenol pyruvate	metab_4142	C3H5O6P	1.39253534	1.392064176	0.984433709	1.99E-11	1.85E-09	5.5856	5.5812	5.6019	5.5831	5.6072	5.5941	5.5785	5.5841	5.4918	5.5039	5.4991	5.4959	5.5117	5.5122	5.5062	5.4958	43.3	-		-	0.695166667	-	-	M-H2O-H, M-H	-	neg_694	-	-	-	-	-	neg	C3H5O6P	166.9746363	-	-	-
37	PC(20:1/0:0)	metab_2217	C28H56NO7P	1.197284642	1.189120039	0.984341253	1.27E-05	8.27E-05	5.5264	5.562	5.5476	5.5624	5.5294	5.5992	5.5759	5.5468	5.489	5.46	5.5057	5.4534	5.4233	5.4755	5.4471	5.5013	67.8	-		-	6.8464	-	-	M+H	-	pos_2262	-	-	-	LMGP01050047	-	pos	C28H56NO7P	550.3859884	-	-	-
38	1-(11Z-eicosenoyl)-glycero-3-phosphate	metab_6373	C23H45O7P	1.469966732	1.469864073	0.984285934	9.28E-08	2.08E-06	6.5016	6.4853	6.4496	6.4852	6.5143	6.5185	6.4605	6.5157	6.3981	6.3959	6.3717	6.3971	6.3982	6.4016	6.3742	6.377	-	66.6		-	6.88	-	-	M+FA-H	Glycerophospholipids	neg_3001	-	-	-	HMDB0062305;LMGP10050026	Glycerophosphates	neg	C23H45O7P	509.2887574	-	Lipids and lipid-like molecules	-
39	Gymnodimine	metab_3528	C32H45NO4	1.417352592	1.415594926	0.984159428	9.55E-09	2.84E-07	5.8717	5.8756	5.9062	5.8472	5.8614	5.8731	5.8621	5.867	5.7857	5.7828	5.8036	5.7704	5.7716	5.7603	5.7821	5.7644	-	72.3		-	8.38275	173792-58-0	-	M-H, M+K-2H, M+Na-2H	Pyridines and derivatives	neg_79	-	-	-	HMDB0041430	Hydropyridines	neg	C32H45NO4	544.2686394	-	Organoheterocyclic compounds	C20025
40	Gamma-Glutamyltryptophan	metab_5006	C16H19N3O5	1.304408146	1.302219572	0.983589951	4.28E-07	7.38E-06	4.9561	4.9277	4.9722	4.9378	4.9072	4.9268	4.922	4.9422	4.8673	4.8541	4.8682	4.8424	4.835	4.8676	4.8327	4.8725	-	59.2		-	3.42095	66471-20-3	-	M-H	Carboxylic acids and derivatives	neg_1566	-	-	-	HMDB0252908;HMDB0029160	Amino acids, peptides, and analogues	neg	C16H19N3O5	332.125583	-	Organic acids and derivatives	-
41	PC(17:0/0:0)	metab_2224	C25H52NO7P	1.177203805	1.170738835	0.983352039	8.04E-05	0.0004024	5.3221	5.3515	5.3322	5.3849	5.3269	5.3774	5.3568	5.3154	5.2881	5.1948	5.287	5.2763	5.2695	5.2931	5.2135	5.2367	71.4	-		map00564;map05231	6.8056	50930-23-9	Glycerophospholipid metabolism;Choline metabolism in cancer	M+H	Glycerophospholipids	pos_2269	Lipid metabolism;Cancer: overview	Metabolism;Human Diseases	Lipids	HMDB0012108;LMGP01050024	Glycerophosphocholines	pos	C25H52NO7P	510.3548513	Phospholipids	Lipids and lipid-like molecules	C04230
42	Adenosine 3'-monophosphate	metab_664	C10H14N5O7P	1.195240441	1.189226319	0.98327499	5.35E-06	4.07E-05	5.1412	5.1408	5.1231	5.1127	5.1998	5.1313	5.16	5.1248	5.0713	5.0376	5.0648	5.0685	5.0198	5.0448	5.0731	5.0718	91.4	-		-	1.200416667	-	-	M+H	-	pos_671	-	-	-	-	-	pos	C10H14N5O7P	348.0697477	-	-	-
43	Spermidine	metab_3378	C7H19N3	1.375773155	1.370374384	0.983034097	7.12E-11	3.58E-09	6.0969	6.0702	6.0659	6.076	6.0649	6.071	6.0611	6.0606	5.9652	5.9736	5.9819	5.9581	5.958	5.9878	5.9667	5.9554	65.4	-		map01100;map00480;map00330;map02010;map04976;map00410	0.491666667	124-20-9	Metabolic pathways;Glutathione metabolism;Arginine and proline metabolism;ABC transporters;Bile secretion;beta-Alanine metabolism	M+H	Organonitrogen compounds	pos_3461	Global and overview maps;Metabolism of other amino acids;Amino acid metabolism;Membrane transport;Digestive system;Metabolism of other amino acids	Metabolism;Metabolism;Metabolism;Environmental Information Processing;Organismal Systems;Metabolism	-	124-20-9;HMDB0001257	Amines	pos	C7H19N3	146.1649968	-	Organic nitrogen compounds	C00315
44	(R)-b-amino-isobutyric acid	metab_122	C4H9NO2	1.423885594	1.41786367	0.982697853	5.89E-13	5.59E-11	6.2222	6.2552	6.2416	6.2492	6.249	6.238	6.2294	6.2538	6.1312	6.1318	6.1352	6.1346	6.133	6.1306	6.1421	6.1325	80.2	-		map00240;map01100;map00280	0.636733333	-	Pyrimidine metabolism;Metabolic pathways;Valine, leucine and isoleucine degradation	M+H-H2O, M+H	-	pos_125	Nucleotide metabolism;Global and overview maps;Amino acid metabolism	Metabolism;Metabolism;Metabolism	-	LMFA01100049	-	pos	C4H9NO2	104.0707818	-	-	C01205
45	Palmitoyl-L-carnitine	metab_2560	C23H45NO4	1.245121955	1.238712486	0.982446616	3.85E-05	0.0002117	5.4946	5.5312	5.5405	5.5312	5.4848	5.5577	5.5487	5.5159	5.4444	5.4674	5.4759	5.4041	5.4306	5.45	5.394	5.3633	56.4	-		map01212;map00071	6.078383333	2364-67-2	Fatty acid metabolism;Fatty acid degradation	M+H	Fatty Acyls	pos_2607	Global and overview maps;Lipid metabolism	Metabolism;Metabolism	-	HMDB0000222	Fatty acid esters	pos	C23H45NO4	400.3416668	-	Lipids and lipid-like molecules	C02990
46	(1R,4R,5S)-5-Hydroxyfenchone glucoside	metab_7133	C16H26O7	1.36532055	1.364565951	0.982306163	1.79E-07	3.54E-06	5.019	5.0496	5.0108	5.0635	5.0324	5.0145	5.023	5.0231	4.9455	4.9604	4.9514	4.9468	4.9012	4.9399	4.9263	4.9556	-	47.8		-	2.028	155960-75-1	-	M+Cl	Prenol lipids	neg_3790	-	-	-	HMDB0033224	Terpene glycosides	neg	C16H26O7	365.1356966	-	Lipids and lipid-like molecules	-
47	Glyceric acid	metab_4148	C3H6O4	1.503391374	1.504685653	0.982043748	8.81E-07	1.34E-05	6.1149	6.1055	6.1	6.104	6.1569	6.1603	6.1035	6.1618	5.972	6.0212	6.017	6.0162	6.031	6.0579	6.0107	6.0015	50	-		map01100;map00630;map00561;map01200;map00260;map00030	0.702166667	473-81-4	Metabolic pathways;Glyoxylate and dicarboxylate metabolism;Glycerolipid metabolism;Carbon metabolism;Glycine, serine and threonine metabolism;Pentose phosphate pathway	M-H, 2M-H	Organooxygen compounds	neg_700	Global and overview maps;Carbohydrate metabolism;Lipid metabolism;Global and overview maps;Amino acid metabolism;Carbohydrate metabolism	Metabolism;Metabolism;Metabolism;Metabolism;Metabolism;Metabolism	-	HMDB0000139;473-81-4	Carbohydrates and carbohydrate conjugates	neg	C3H6O4	105.0185355	-	Organic oxygen compounds	C00258
48	5-Heptyltetrahydro-2-oxo-3-furancarboxylic acid	metab_4834	C12H20O4	1.290417549	1.287590743	0.982022959	5.35E-06	6.33E-05	4.6065	4.6496	4.6019	4.6295	4.6278	4.5913	4.6327	4.5961	4.5305	4.5143	4.5311	4.5586	4.5605	4.5481	4.4832	4.5456	-	45.5		-	2.004216667	-	-	M+K-2H	Lactones	neg_1393	-	-	-	HMDB0030994	Gamma butyrolactones	neg	C12H20O4	265.0833417	-	Organoheterocyclic compounds	-
49	8,11-eicosadiynoic acid	metab_5386	C20H32O2	1.481417221	1.479962782	0.98201866	8.22E-07	1.28E-05	5.8919	5.8626	5.9144	5.8926	5.9156	5.8773	5.9005	5.9069	5.8125	5.7907	5.8106	5.8066	5.7631	5.8213	5.7775	5.7296	71.7	-		-	6.34575	-	-	M-H	-	neg_1954	-	-	-	LMFA01030688	-	neg	C20H32O2	303.2332024	-	-	-
50	Guanosine	metab_4791	C10H13N5O5	1.387055373	1.384490725	0.981941309	7.39E-06	8.45E-05	5.3616	5.3022	5.3241	5.3274	5.2896	5.3039	5.3364	5.285	5.1802	5.2715	5.2344	5.2126	5.2003	5.2014	5.2077	5.2501	88.8	-		map01100;map02010;map00230	1.936933333	118-00-3	Metabolic pathways;ABC transporters;Purine metabolism	M-H	Purine nucleosides	neg_1349	Global and overview maps;Membrane transport;Nucleotide metabolism	Metabolism;Environmental Information Processing;Metabolism	Nucleic acids	118-00-3;HMDB0000133	_	neg	C10H13N5O5	282.0846447	Nucleosides	Nucleosides, nucleotides, and analogues	C00387
51	N-Acetylglutamine	metab_815	C7H12N2O4	1.256151669	1.252593913	0.981753973	2.36E-06	1.99E-05	5.0756	5.0773	5.0974	5.1122	5.114	5.1028	5.1218	5.072	5.0124	4.9843	4.985	4.9745	4.9938	5.0645	5.0173	4.9976	-	62.3		-	1.958416667	2490-97-3	-	M+H-2H2O	Carboxylic acids and derivatives	pos_826	-	-	-	HMDB0006029	Amino acids, peptides, and analogues	pos	C7H12N2O4	153.0657214	-	Organic acids and derivatives	-
52	6-hydroxy-7-methoxy-3-(3-methoxyphenyl)-4H-chromen-4-one	metab_887	C17H14O5	1.034746449	1.028885779	0.981657932	0.001122	0.003904	4.1438	4.2451	4.2157	4.1633	4.1376	4.198	4.2285	4.2524	4.1374	4.1586	4.1285	4.1164	4.1443	4.1036	4.1155	4.0673	-	31.6		-	2.190866667	-	-	M+2H	-	pos_898	-	-	-	-	-	pos	C17H14O5	150.0492069	-	-	-
53	Dhurrin 6'-glucoside	metab_2910	C20H27NO12	1.341861633	1.337578515	0.98143733	7.56E-06	5.41E-05	5.8547	5.8583	5.8574	5.8813	5.9108	5.8878	5.8789	5.8445	5.7971	5.7573	5.729	5.7024	5.753	5.8259	5.7572	5.7844	-	56.8		-	1.947216667	-	-	M+ACN+Na	-	pos_2987	-	-	-	-	-	pos	C20H27NO12	537.1679263	-	-	-
54	LysoPC(18:1(11Z))	metab_406	C26H52NO7P	1.459916557	1.452421651	0.981116718	5.25E-10	1.87E-08	6.145	6.1412	6.1393	6.1263	6.1409	6.1638	6.1378	6.1513	6.0163	6.0241	6.0463	6.0636	6.0241	6.0025	6.0209	6.02	58.2	-		map00564;map05231	8.377616667	-	Glycerophospholipid metabolism;Choline metabolism in cancer	M+H, M+Na	Glycerophospholipids	pos_410	Lipid metabolism;Cancer: overview	Metabolism;Human Diseases	Lipids	HMDB0010385	Glycerophosphocholines	pos	C26H52NO7P	544.3383457	Phospholipids	Lipids and lipid-like molecules	C04230
55	Diacetyl	metab_576	C4H6O2	1.354492202	1.349459151	0.981047938	6.36E-09	1.56E-07	5.3509	5.3984	5.3957	5.3799	5.391	5.3808	5.3787	5.3785	5.2705	5.2641	5.2569	5.2706	5.2926	5.309	5.284	5.2956	54.9	-		map00650	0.636733333	431-03-8	Butanoate metabolism	M+H	Organooxygen compounds	pos_580	Carbohydrate metabolism	Metabolism	-	HMDB0003407;LMFA12000012	Carbonyl compounds	pos	C4H6O2	87.04441244	-	Organic oxygen compounds	C00741
56	LysoPE(20:2(11Z,14Z)/0:0)	metab_4078	C25H48NO7P	1.550315008	1.548681217	0.981003834	2.12E-10	1.24E-08	5.7273	5.7434	5.7557	5.7135	5.7202	5.7458	5.7489	5.7525	5.6312	5.6289	5.6521	5.629	5.6239	5.6237	5.6323	5.614	-	53.3		-	8.38275	-	-	M-H, M+Na-2H	Glycerophospholipids	neg_630	-	-	-	HMDB0011513	Glycerophosphoethanolamines	neg	C25H48NO7P	526.2944306	-	Lipids and lipid-like molecules	-
57	1-(11Z,14Z-eicosadienoyl)-glycero-3-phosphate	metab_5446	C23H43O7P	1.509344029	1.508569151	0.980782669	6.49E-07	1.05E-05	5.7214	5.7553	5.7223	5.6979	5.7204	5.7369	5.7174	5.7186	5.6351	5.6375	5.5858	5.6596	5.5739	5.621	5.6252	5.5721	-	60.2		-	6.731416667	-	-	M+FA-H	Glycerophospholipids	neg_2019	-	-	-	HMDB0062303;HMDB0114758;LMGP10050027	Glycerophosphates	neg	C23H43O7P	507.2728753	-	Lipids and lipid-like molecules	-
58	N-methylundec-10-enamide	metab_179	C12H23NO	1.429601131	1.423739733	0.980239944	3.31E-09	8.86E-08	5.6855	5.6696	5.6692	5.6641	5.6647	5.6795	5.6515	5.6636	5.565	5.5517	5.5591	5.5487	5.5859	5.5092	5.5587	5.5692	32.5	-		-	5.99095	-	-	M+H-H2O, M+H	-	pos_183	-	-	-	-	-	pos	C12H23NO	198.1851238	-	-	-
59	4-Hydroxy-alprenolol	metab_3860	C15H23NO3	1.391729343	1.390132096	0.979457683	1.62E-05	0.0001659	4.8697	4.912	4.8913	4.9074	4.8121	4.8398	4.8571	4.8508	4.7847	4.7612	4.8056	4.781	4.7151	4.7573	4.7634	4.7797	-	41.4		-	5.99685	-	-	M+FA-H, M+Cl	Phenols	neg_411	-	-	-	HMDB0061122	4-alkoxyphenols	neg	C15H23NO3	310.1640032	-	Benzenoids	-
60	PC(18:3/0:0)	metab_2455	C26H48NO7P	1.461263311	1.455036201	0.979209271	3.98E-07	4.49E-06	5.8909	5.8956	5.8571	5.8435	5.871	5.869	5.8718	5.8481	5.7915	5.7564	5.7049	5.7335	5.7535	5.697	5.7878	5.742	71.1	-		-	6.220416667	-	-	M+H	Glycerophospholipids	pos_2502	-	-	-	HMDB0010388;LMGP01050038	Glycerophosphocholines	pos	C26H48NO7P	518.3234319	-	Lipids and lipid-like molecules	-
61	2-(3-hydroxyphenyl)-1lambda-chromen-1-ylium	metab_581	C15H11O2+	1.263880511	1.254673469	0.979126771	0.0004951	0.00191	5.1676	5.1835	5.3085	5.2395	5.2569	5.2467	5.194	5.1772	5.0848	5.089	5.1407	5.111	5.0181	5.1513	5.1505	5.1567	-	36.2		-	0.6499	-	-	M+ACN+H	-	pos_585	-	-	-	-	-	pos	C15H11O2+	265.1114158	-	-	-
62	Acorusnol	metab_1124	C15H24O2	1.254108526	1.246612533	0.97893063	0.0003071	0.001266	5.009	5.0757	5.0598	5.0238	4.9527	5.0334	5.065	5.0258	4.9605	4.9421	4.8908	4.9287	4.8819	4.9839	4.8429	4.9705	-	40.4		-	6.078383333	62311-70-0	-	M+NH4	Prenol lipids	pos_1147	-	-	-	HMDB0030920	Sesquiterpenoids	pos	C15H24O2	254.2111981	-	Lipids and lipid-like molecules	-
63	Metabolite M6	metab_6388	C30H42N4O4	1.675687913	1.673878082	0.978827362	7.06E-09	2.20E-07	6.117	6.1615	6.1333	6.1219	6.1514	6.1284	6.1467	6.1583	6.0019	6.0296	6.0093	6.0617	5.9934	5.9855	6.0051	5.9947	-	44.9		-	6.731416667	-	-	M+Cl	Indanes	neg_3019	-	-	-	HMDB0061034	_	neg	C30H42N4O4	557.2890629	-	Benzenoids	-
64	LysoPC(20:3(5Z,8Z,11Z))	metab_6436	C28H52NO7P	1.667942265	1.66597254	0.978680544	2.25E-09	8.35E-08	5.9412	5.9705	5.9722	5.944	5.9705	5.9328	5.9751	5.9529	5.8174	5.839	5.8194	5.8581	5.8393	5.8449	5.8317	5.789	-	83.8		-	6.420016667	1199257-41-4	-	M+FA-H	Glycerophospholipids	neg_3074	-	-	-	HMDB0010393	Glycerophosphocholines	neg	C28H52NO7P	590.3467383	-	Lipids and lipid-like molecules	-
65	(+)-15,16-Dihydroxyoctadecanoic acid	metab_5316	C18H36O4	1.353135148	1.351892181	0.977865943	0.0005231	0.003382	4.7855	4.7692	4.841	4.7385	4.8441	4.8344	4.7908	4.706	4.6922	4.7501	4.7193	4.6322	4.6556	4.7228	4.6468	4.6469	-	44.1		-	6.177383333	-	-	M-H	Fatty Acyls	neg_1882	-	-	-	HMDB0031008	Fatty acids and conjugates	neg	C18H36O4	315.2544144	-	Lipids and lipid-like molecules	-
66	PC(20:2(11Z,14Z)/0:0)	metab_350	C28H54NO7P	1.576719799	1.569408068	0.9778549	3.54E-11	2.03E-09	6.0305	6.059	6.0458	6.0389	6.0516	6.0644	6.044	6.0734	5.9295	5.9275	5.9008	5.9347	5.9249	5.904	5.9197	5.8939	57.1	-		-	6.629366667	-	-	M+H, M+2Na-H	-	pos_354	-	-	-	LMGP01050132	-	pos	C28H54NO7P	548.3702972	-	-	-
67	Quinone	metab_3448	C6H4O2	1.213032299	1.210258682	0.977230047	0.0001585	0.0007185	4.2193	4.2201	4.2211	4.2736	4.2987	4.2383	4.3012	4.3066	4.2363	4.1331	4.1379	4.1925	4.153	4.1604	4.1269	4.1667	32.8	-		map05208	0.61	106-51-4	Chemical carcinogenesis - reactive oxygen species	M+H	Organooxygen compounds	pos_3302	Cancer: overview	Human Diseases	-	106-51-4;HMDB0003364	Carbonyl compounds	pos	C6H4O2	109.0285441	-	Organic oxygen compounds	C00472
68	1-Oleoylglycerophosphoinositol	metab_4030	C27H51O12P	1.853843346	1.851534703	0.976124031	2.68E-12	3.37E-10	6.4631	6.4514	6.4679	6.4522	6.4275	6.4502	6.4476	6.4367	6.2988	6.2971	6.327	6.2876	6.3023	6.2817	6.2866	6.2842	-	82.8		-	8.36875	1114770-15-8	-	M-H, M+Na-2H	Glycerophospholipids	neg_582	-	-	-	HMDB0061693	Glycerophosphoinositols	neg	C27H51O12P	619.2896154	-	Lipids and lipid-like molecules	-
69	2-Methylguanosine	metab_858	C11H15N5O5	1.606257871	1.601387252	0.975814751	2.88E-10	1.10E-08	5.8428	5.8392	5.7919	5.833	5.8534	5.8114	5.842	5.8261	5.6704	5.6833	5.7031	5.6923	5.69	5.7177	5.688	5.6705	89.7	-		-	2.006283333	2140-77-4;20244-86-4	-	M+H	Purine nucleosides	pos_869	-	-	-	HMDB0001107;HMDB0005862	_	pos	C11H15N5O5	298.1142132	-	Nucleosides, nucleotides, and analogues	-
70	Adlupone	metab_1314	C31H46O4	1.434379727	1.423862278	0.97569512	2.02E-05	0.0001233	5.1073	5.1533	5.1495	5.1184	5.1098	5.1858	5.2049	5.1183	5.0446	5.0185	5.0391	5.0204	4.9237	5.0471	4.9909	5.056	-	69.4		-	6.527366667	16595-43-0	-	M+H-H2O	Organooxygen compounds	pos_1342	-	-	-	HMDB0032111	Carbonyl compounds	pos	C31H46O4	465.3332678	-	Organic oxygen compounds	-
71	Dihydrodeoxy-8-epiaustdiol	metab_660	C12H14O4	1.30311918	1.296133671	0.975366178	0.0001603	0.0007245	4.5394	4.5	4.5111	4.4902	4.4216	4.5312	4.574	4.4807	4.4278	4.3778	4.4178	4.3909	4.3669	4.412	4.4494	4.3166	-	51.5		-	1.159416667	58957-07-6	-	M+Na	Azaphilones	pos_667	-	-	-	HMDB0031668	_	pos	C12H14O4	245.0765931	-	Organoheterocyclic compounds	-
72	Cis-4-Hydroxy-D-proline	metab_3211	C5H9NO3	1.561728339	1.555762276	0.975076104	1.44E-11	8.74E-10	5.2493	5.2673	5.2378	5.2652	5.2696	5.2656	5.2417	5.2528	5.1122	5.1229	5.1173	5.1421	5.1443	5.1187	5.1051	5.1356	75.4	-		map01100;map00330	0.623333333	2584-71-6	Metabolic pathways;Arginine and proline metabolism	M+H	Carboxylic acids and derivatives	pos_3292	Global and overview maps;Amino acid metabolism	Metabolism;Metabolism	-	HMDB0060460	Amino acids, peptides, and analogues	pos	C5H9NO3	132.0654301	-	Organic acids and derivatives	C03440
73	6-O-Methylguanine	metab_852	C6H7N5O	1.62174954	1.616371831	0.974699444	2.92E-12	2.15E-10	5.5753	5.5576	5.5566	5.5717	5.5911	5.5689	5.5853	5.5789	5.4089	5.4341	5.4372	5.4509	5.435	5.4383	5.4359	5.4155	75	-		-	2.006283333	-	-	M+H	Imidazopyrimidines	pos_863	-	-	-	HMDB0245002	Purines and purine derivatives	pos	C6H7N5O	166.0721929	-	Organoheterocyclic compounds	-
74	2-O-Methylcytosine	metab_3011	C5H7N3O	1.58508021	1.580717137	0.974652647	3.97E-12	2.86E-10	5.3174	5.3101	5.3103	5.3324	5.3321	5.3137	5.3375	5.3534	5.1928	5.1772	5.1914	5.1849	5.2032	5.1862	5.2016	5.189	48.9	-		-	1.677033333	3289-47-2	-	M+H	Diazines	pos_3090	-	-	-	HMDB0004339	Pyrimidines and pyrimidine derivatives	pos	C5H7N3O	126.066177	-	Organoheterocyclic compounds	-
75	DL-2-hydroxy stearic acid	metab_5405	C18H36O3	1.441791932	1.440988243	0.974605207	0.0004862	0.003176	4.7402	4.6401	4.6648	4.6755	4.7322	4.6662	4.6706	4.7018	4.5175	4.6	4.7037	4.518	4.5224	4.5765	4.509	4.5891	70.3	-		-	6.427	-	-	M-H	-	neg_1974	-	-	-	LMFA02000120	-	neg	C18H36O3	299.2593946	-	-	-
76	3,4,5-trihydroxy-6-{[7-hydroxy-2-(4-hydroxyphenyl)-4-oxo-3-[(3,4,5-trihydroxy-6-methyloxan-2-yl)oxy]-4H-chromen-5-yl]oxy}oxane-2-carboxylic acid	metab_2837	C27H28O16	1.307312182	1.304018076	0.974358974	0.0007752	0.002833	4.7298	4.7664	4.6838	4.7354	4.7507	4.6695	4.7134	4.7027	4.6395	4.5264	4.5497	4.6459	4.6732	4.5367	4.5186	4.697	-	77.5		-	2.006283333	-	-	M+Na	-	pos_2914	-	-	-	-	-	pos	C27H28O16	631.1209372	-	-	-
77	Tetracosapentaenoic acid (24:5n-6)	metab_6435	C24H38O2	1.548149713	1.546266511	0.974358974	0.0003778	0.002538	5.4124	5.2432	5.2524	5.322	5.3192	5.2755	5.2783	5.3308	5.1822	5.1346	5.2605	5.1623	5.197	5.2295	5.1045	5.0759	-	30.3		-	6.427	-	-	M-H	Fatty Acyls	neg_3073	-	-	-	HMDB0006322	Fatty acids and conjugates	neg	C24H38O2	357.280155	-	Lipids and lipid-like molecules	-
78	Tetrahydrodipicolinate	metab_7314	C7H9NO4	1.544910173	1.541799062	0.974263088	1.75E-06	2.41E-05	4.5813	4.5549	4.5477	4.5424	4.5322	4.528	4.57	4.5111	4.4219	4.4228	4.3994	4.4368	4.425	4.4228	4.3959	4.5101	-	39		map01100;map01230	1.779516667	4226-22-6	Metabolic pathways;Biosynthesis of amino acids	M-H2O-H	Carboxylic acids and derivatives	neg_3971	Global and overview maps;Global and overview maps	Metabolism;Metabolism	-	HMDB0012289	Amino acids, peptides, and analogues	neg	C7H9NO4	152.0345997	-	Organic acids and derivatives	C03972
79	4-Pyridoxic acid	metab_244	C8H9NO4	1.593627409	1.586596915	0.974259259	4.54E-10	1.68E-08	5.3835	5.4068	5.3934	5.3969	5.4085	5.4093	5.3975	5.401	5.237	5.2418	5.3099	5.2475	5.2455	5.2761	5.2733	5.2602	83.2	-		map01100;map00750	1.972	82-82-6	Metabolic pathways;Vitamin B6 metabolism	M+H-H2O, M+H	Pyridines and derivatives	pos_248	Global and overview maps;Metabolism of cofactors and vitamins	Metabolism;Metabolism	-	82-82-6;HMDB0000017	Pyridinecarboxylic acids and derivatives	pos	C8H9NO4	184.0602851	-	Organoheterocyclic compounds	C00847
80	4-Guanidinobutanoic acid	metab_3096	C5H11N3O2	1.329071988	1.324306313	0.972864322	1.39E-05	8.97E-05	3.9868	3.974	3.974	4.0079	4.0112	3.9987	3.9836	3.9007	3.8911	3.8942	3.8448	3.8873	3.9087	3.812	3.8742	3.8614	43.3	-		map01100;map00330	1.11855	500-65-2;463-00-3	Metabolic pathways;Arginine and proline metabolism	M+H	Stilbenes	pos_3175	Global and overview maps;Amino acid metabolism	Metabolism;Metabolism	-	HMDB0031842;HMDB0003464	_	pos	C5H11N3O2	146.0922216	-	Phenylpropanoids and polyketides	C01035
81	3,4,5-trihydroxy-6-[2-hydroxy-6-(7-hydroxy-4-oxo-4H-chromen-2-yl)-3-methoxyphenoxy]oxane-2-carboxylic acid	metab_4761	C22H20O12	1.797474521	1.795540096	0.972834068	1.52E-09	6.05E-08	5.46	5.4203	5.4279	5.4805	5.4434	5.4233	5.4644	5.4621	5.2692	5.311	5.2936	5.3084	5.303	5.3001	5.2781	5.3357	-	39.8		-	1.872216667	-	-	M+Na-2H	-	neg_1319	-	-	-	-	-	neg	C22H20O12	497.0659777	-	-	-
82	7-Methylguanine	metab_3440	C6H7N5O	1.668482116	1.661470131	0.972372597	3.76E-16	1.56E-13	5.3651	5.355	5.3617	5.3583	5.3681	5.3566	5.3459	5.3473	5.2139	5.2161	5.2031	5.2096	5.208	5.2169	5.2076	5.2001	81	-		-	1.636416667	578-76-7;10030-78-1	-	M+H	Imidazopyrimidines	pos_727	-	-	-	HMDB0006040;HMDB0000897	Purines and purine derivatives	pos	C6H7N5O	166.0721966	-	Organoheterocyclic compounds	C02242
83	6-{[2-(1,2-dihydroxypropan-2-yl)-7-oxo-2H,3H,7H-furo[3,2-g]chromen-9-yl]oxy}-3,4,5-trihydroxyoxane-2-carboxylic acid	metab_2935	C20H22O12	1.587505665	1.582955392	0.972163966	6.50E-07	6.93E-06	5.203	5.2713	5.1989	5.2565	5.2586	5.2487	5.2305	5.2902	5.0717	5.1178	5.0842	5.0874	5.0434	5.1027	5.1615	5.1253	-	42.8		-	1.874016667	-	-	M+2Na-H	-	pos_3013	-	-	-	-	-	pos	C20H22O12	499.0792184	-	-	-
84	N2,N2-Dimethylguanosine	metab_878	C12H17N5O5	1.708354442	1.702317995	0.972099594	5.29E-11	2.78E-09	5.6657	5.6764	5.6226	5.6708	5.6794	5.6571	5.657	5.6743	5.5239	5.4963	5.4739	5.5246	5.5079	5.5117	5.491	5.5107	80.4	-		-	2.113733333	2140-67-2	-	M+H	Purine nucleosides	pos_889	-	-	-	HMDB0004824	_	pos	C12H17N5O5	312.129689	-	Nucleosides, nucleotides, and analogues	-
85	5-Aminosalicylic Acid	metab_2911	C7H7NO3	1.498441855	1.493812889	0.972034083	3.59E-07	4.11E-06	4.5533	4.5797	4.5625	4.5774	4.6197	4.5924	4.5706	4.5638	4.4514	4.4272	4.446	4.3832	4.4394	4.4988	4.4667	4.4773	43.1	-		-	1.947216667	89-57-6	-	M+H	Benzene and substituted derivatives	pos_2988	-	-	-	HMDB0014389	Benzoic acids and derivatives	pos	C7H7NO3	154.0497173	-	Benzenoids	-
86	12-amino-dodecanoic acid	metab_1097	C12H25NO2	1.686204079	1.679559993	0.971885336	3.62E-11	2.04E-09	5.439	5.464	5.4149	5.4534	5.4373	5.4477	5.4374	5.4434	5.265	5.3094	5.2962	5.2749	5.2606	5.2968	5.3053	5.3007	40.5	-		-	5.937366667	-	-	M+H	-	pos_1120	-	-	-	LMFA01100005	-	pos	C12H25NO2	216.195671	-	-	-
87	1-Arachidonoylglycerophosphoinositol	metab_5447	C29H49O12P	2.098475622	2.09737943	0.971826937	2.55E-13	4.49E-11	6.962	6.9615	6.9303	6.9486	6.9722	6.9747	6.9433	6.9671	6.7719	6.7541	6.7531	6.7868	6.7527	6.7727	6.7493	6.7459	-	80.8		-	6.731416667	1246430-04-5	-	M-H	Glycerophospholipids	neg_2020	-	-	-	HMDB0061690	Glycerophosphoinositols	neg	C29H49O12P	619.2893634	-	Lipids and lipid-like molecules	-
88	Kanosamine	metab_2816	C6H13NO5	1.679233223	1.67273653	0.97166822	4.83E-12	3.34E-10	5.3619	5.3791	5.3497	5.3506	5.3593	5.3584	5.3733	5.3864	5.1884	5.2169	5.2113	5.2387	5.2027	5.2122	5.2097	5.2274	33.1	-		map01100	2.113733333	-	Metabolic pathways	M+H	-	pos_2892	Global and overview maps	Metabolism	-	-	-	pos	C6H13NO5	180.0877953	-	-	C12212
89	PE(3:0/0:0)	metab_3217	C8H18NO7P	1.533041623	1.528654025	0.971581876	1.41E-05	9.01E-05	5.0088	4.9523	5.0253	5.0116	5.0676	5.0367	5.102	5.0527	4.9516	4.8252	4.8852	4.8855	4.8326	4.9174	4.891	4.9234	36.6	-		-	0.61	-	-	M+H	-	pos_3298	-	-	-	-	-	pos	C8H18NO7P	272.0889415	-	-	-
90	(+/-)13-HpODE	metab_3899	C18H32O4	1.547815604	1.546149852	0.971527179	0.000192	0.001418	4.6275	4.5849	4.6744	4.7078	4.5815	4.6491	4.6556	4.6058	4.4858	4.5313	4.491	4.6126	4.421	4.543	4.4425	4.5026	89.1	-		-	6.177383333	-	-	M-H2O-H, M-H	-	neg_450	-	-	-	-	-	neg	C18H32O4	311.2231147	-	-	-
91	{[3,5-dihydroxy-2-(4-hydroxyphenyl)-8-methyl-4-oxo-4H,8H-pyrano[2,3-f]chromen-8-yl]methoxy}sulfonic acid	metab_4468	C20H16O10S	1.578922223	1.580839088	0.971271652	0.0001417	0.001093	4.7267	4.6648	4.7479	4.7288	4.8364	4.7226	4.6638	4.7826	4.5749	4.5581	4.607	4.6304	4.5677	4.7003	4.5693	4.5737	-	32.1		-	0.721583333	-	-	M-H2O-H	-	neg_1024	-	-	-	-	-	neg	C20H16O10S	429.0282885	-	-	-
92	5-Methylcytidine	metab_3010	C10H15N3O5	1.749506114	1.742493302	0.970609448	3.09E-14	5.13E-12	5.549	5.5316	5.5387	5.5503	5.5559	5.5401	5.5493	5.5553	5.3978	5.3847	5.3878	5.3814	5.3728	5.3697	5.4017	5.3692	30.8	-		-	1.677033333	2140-61-6	-	M+H	Pyrimidine nucleosides	pos_3089	-	-	-	HMDB0000982;HMDB0257731	_	pos	C10H15N3O5	258.1081623	-	Nucleosides, nucleotides, and analogues	-
93	Isopentenyl adenosine	metab_1006	C15H21N5O4	1.57844958	1.576518065	0.97	1.89E-05	0.0001163	5.0473	5.0831	5.0702	5.0775	5.2012	5.0733	5.0961	5.1518	4.9733	4.9104	4.9295	4.9013	5.0248	4.97	4.9729	4.89	76.8	-		-	4.591683333	7724-76-7	-	M+H	Purine nucleosides	pos_1024	-	-	-	HMDB0304396	_	pos	C15H21N5O4	336.1662366	-	Nucleosides, nucleotides, and analogues	C16427
94	Citramalic acid	metab_7513	C5H8O5	1.871042808	1.870671875	0.9695372	1.08E-13	2.40E-11	5.1232	5.1151	5.1279	5.1239	5.1149	5.1421	5.1144	5.1103	4.96	4.9444	4.9764	4.9724	4.9606	4.965	4.9832	4.9597	-	39.6		-	1.244483333	2306-22-1;597-44-4	-	M-H	Fatty Acyls	neg_4171	-	-	-	HMDB0000426	Fatty acids and conjugates	neg	C5H8O5	147.0292958	-	Lipids and lipid-like molecules	C00815
95	UDP-glucose	metab_7720	C15H24N2O17P2	2.048208853	2.047061512	0.968645205	5.85E-14	1.51E-11	5.9529	5.9591	5.979	5.9731	5.9768	5.9671	5.9539	5.9517	5.797	5.7748	5.7636	5.7557	5.7739	5.7922	5.7873	5.7731	92.7	-		map01100;map00561;map01240;map00520;map00040;map00524;map00053;map00052;map00240;map00500	0.695166667	133-89-1	Metabolic pathways;Glycerolipid metabolism;Biosynthesis of cofactors;Amino sugar and nucleotide sugar metabolism;Pentose and glucuronate interconversions;Neomycin, kanamycin and gentamicin biosynthesis;Ascorbate and aldarate metabolism;Galactose metabolism;Pyrimidine metabolism;Starch and sucrose metabolism	M-H	Pyrimidine nucleotides	neg_4382	Global and overview maps;Lipid metabolism;Global and overview maps;Carbohydrate metabolism;Carbohydrate metabolism;Biosynthesis of other secondary metabolites;Carbohydrate metabolism;Carbohydrate metabolism;Nucleotide metabolism;Carbohydrate metabolism	Metabolism;Metabolism;Metabolism;Metabolism;Metabolism;Metabolism;Metabolism;Metabolism;Metabolism;Metabolism	Vitamins and cofactors	HMDB0000286	Pyrimidine nucleotide sugars	neg	C15H24N2O17P2	565.0482952	Cofactors	Nucleosides, nucleotides, and analogues	C00029
96	6-{[5,7-dihydroxy-2-(4-hydroxyphenyl)-4-oxo-4H-chromen-3-yl]oxy}-4,5-dihydroxy-2-methyloxan-3-yl (2E)-3-(4-hydroxyphenyl)prop-2-enoate	metab_2946	C30H26O12	1.718842071	1.715139187	0.968524839	4.67E-08	8.08E-07	5.3016	5.2362	5.2956	5.3245	5.2243	5.2531	5.2742	5.2843	5.0528	5.1395	5.0941	5.0892	5.1156	5.1141	5.1339	5.1244	-	80.9		-	1.84675	-	-	M+K	-	pos_3024	-	-	-	-	-	pos	C30H26O12	617.105421	-	-	-
97	2-hydroxy-3-({3-[3-methoxy-4-(sulfooxy)phenyl]prop-2-enoyl}oxy)butanedioic acid	metab_4568	C14H14O12S	1.862882032	1.861252075	0.968118812	6.83E-09	2.17E-07	5.0234	5.0607	5.075	5.0579	5.0663	5.0397	5.0534	5.0202	4.9119	4.8528	4.91	4.9112	4.8478	4.8939	4.86	4.9266	-	43.2		-	1.15385	-	-	M-H2O-H	-	neg_1124	-	-	-	-	-	neg	C14H14O12S	387.0010818	-	-	-
98	Bufotenin	metab_1018	C12H16N2O	1.476372024	1.481459909	0.968113375	0.0002054	0.0008895	4.5092	4.4748	4.4017	4.5809	4.5169	4.5706	4.518	4.5597	4.3705	4.2992	4.3401	4.3761	4.3778	4.3647	4.3468	4.5001	-	36.6		-	4.7788	487-93-4	-	M+K	Indoles and derivatives	pos_1036	-	-	-	HMDB0041842	Tryptamines and derivatives	pos	C12H16N2O	243.0874351	-	Organoheterocyclic compounds	C08299
99	Glycerophosphocholine	metab_575	C8H20NO6P	1.843412546	1.836348864	0.967894737	7.50E-12	4.78E-10	5.6759	5.683	5.7148	5.7024	5.7223	5.6879	5.7176	5.6932	5.5124	5.4918	5.4989	5.5438	5.5278	5.5073	5.5163	5.5376	41.9	-		map00565;map00564;map05231	0.623333333	28319-77-9	Ether lipid metabolism;Glycerophospholipid metabolism;Choline metabolism in cancer	M+H	Glycerophospholipids	pos_579	Lipid metabolism;Lipid metabolism;Cancer: overview	Metabolism;Metabolism;Human Diseases	-	HMDB0008063;HMDB0008128;HMDB0008817;HMDB0008094;HMDB0008424;HMDB0007895;HMDB0008159;HMDB0008719;HMDB0008390;HMDB0008687;HMDB0011224;HMDB0008589;HMDB0007928;HMDB0008226;HMDB0008225;HMDB0008457;HMDB0008653;HMDB0008721;HMDB0008587;HMDB0008291;HMDB0008425;HMDB0008785;HMDB0008357;HMDB0008294;HMDB0008061;HMDB0008227;HMDB0008360;HMDB0008620;HMDB0008819;HMDB0008720;HMDB0008458;HMDB0008622;HMDB0008820;HMD…	Glycerophosphocholines	pos	C8H20NO6P	258.1097986	-	Lipids and lipid-like molecules	C00670
100	Nalpha-Acetyl-L-glutamine	metab_7554	C7H12N2O4	1.790893386	1.791426374	0.967713401	5.56E-10	2.62E-08	4.5011	4.5141	4.5176	4.5242	4.5238	4.5466	4.5165	4.5337	4.3921	4.3584	4.3933	4.3779	4.3525	4.3819	4.4113	4.3385	35.7	-		-	1.095866667	-	-	M-H	-	neg_4213	-	-	-	-	-	neg	C7H12N2O4	187.0721092	-	-	-
101	Phosphocreatine	metab_121	C4H10N3O5P	1.766151146	1.757881483	0.96765198	1.95E-08	4.08E-07	5.3553	5.3723	5.4256	5.3755	5.3846	5.3802	5.3785	5.3566	5.219	5.2435	5.2055	5.134	5.1825	5.2452	5.1827	5.2272	37.8	-		map01100;map00330	0.6432	1967/7/2	Metabolic pathways;Arginine and proline metabolism	M+H, M+K	Carboxylic acids and derivatives	pos_124	Global and overview maps;Amino acid metabolism	Metabolism;Metabolism	-	HMDB0001511;67-07-2	Amino acids, peptides, and analogues	pos	C4H10N3O5P	212.0428728	-	Organic acids and derivatives	C02305
102	N-depropylpropafenone	metab_1054	C18H21NO3	1.836333406	1.830268911	0.967509659	2.21E-09	6.56E-08	5.6562	5.7157	5.6996	5.6865	5.6992	5.6996	5.6607	5.7382	5.4763	5.5014	5.4625	5.5328	5.547	5.5201	5.5157	5.5186	-	39.8		-	5.42425	-	-	M+NH4	Linear 1,3-diarylpropanoids	pos_1072	-	-	-	HMDB0060642	_	pos	C18H21NO3	317.1889229	-	Phenylpropanoids and polyketides	-
103	Spermine	metab_491	C10H26N4	1.550464632	1.54771003	0.967293907	1.24E-05	8.15E-05	4.4938	4.4743	4.465	4.5492	4.4561	4.3956	4.4615	4.4202	4.2923	4.3537	4.3617	4.3616	4.3007	4.3456	4.2559	4.2693	76.8	-		map01100;map00480;map00770;map01240;map00330;map04976;map00410	0.464166667	71-44-3	Metabolic pathways;Glutathione metabolism;Pantothenate and CoA biosynthesis;Biosynthesis of cofactors;Arginine and proline metabolism;Bile secretion;beta-Alanine metabolism	M+H	Organonitrogen compounds	pos_495	Global and overview maps;Metabolism of other amino acids;Metabolism of cofactors and vitamins;Global and overview maps;Amino acid metabolism;Digestive system;Metabolism of other amino acids	Metabolism;Metabolism;Metabolism;Metabolism;Metabolism;Organismal Systems;Metabolism	-	71-44-3;HMDB0001256	Amines	pos	C10H26N4	203.222841	-	Organic nitrogen compounds	C00750
104	1-Pyrroline-5-carboxylic acid	metab_3438	C5H7NO2	1.388607929	1.386084073	0.967190704	0.002167	0.006829	4.4042	4.5267	4.3687	4.4823	4.2798	4.302	4.3682	4.381	4.2958	4.246	4.2392	4.279	4.1917	4.1018	4.2799	4.3252	34.9	-		map01100;map00250;map00330;map01230	0.663283333	64199-88-8;2906-39-0	Metabolic pathways;Alanine, aspartate and glutamate metabolism;Arginine and proline metabolism;Biosynthesis of amino acids	M+H	Carboxylic acids and derivatives	pos_3272	Global and overview maps;Amino acid metabolism;Amino acid metabolism;Global and overview maps	Metabolism;Metabolism;Metabolism;Metabolism	-	2906-39-0;HMDB0001301	Amino acids, peptides, and analogues	pos	C5H7NO2	114.0551425	-	Organic acids and derivatives	C03912
105	8-Hydroxyguanine	metab_607	C5H5N5O2	1.792329156	1.784593905	0.965296627	2.75E-08	5.47E-07	5.1165	5.1322	5.1408	5.176	5.1796	5.183	5.1741	5.1648	5.0121	4.9788	4.943	4.9914	4.926	5.0476	4.9624	4.9725	-	53.4		-	0.730183333	5614-64-2	-	M+NH4	Imidazopyrimidines	pos_612	-	-	-	HMDB0002032	Purines and purine derivatives	pos	C5H5N5O2	185.0765789	-	Organoheterocyclic compounds	C20155
106	N-Decanoylglycine	metab_57	C12H23NO3	1.970477594	1.962472052	0.964956831	6.84E-14	9.46E-12	5.8921	5.9236	5.9096	5.8958	5.8899	5.8982	5.9148	5.9319	5.6855	5.725	5.7	5.691	5.6955	5.7126	5.6991	5.6905	-	35.5		-	5.917116667	-	-	M+H-H2O, M+H, M+Na	Carboxylic acids and derivatives	pos_59	-	-	-	HMDB0013267	Amino acids, peptides, and analogues	pos	C12H23NO3	212.1643041	-	Organic acids and derivatives	-
107	LysoPC(22:2(13Z,16Z))	metab_1290	C30H58NO7P	1.916257718	1.906579185	0.964893617	1.57E-10	6.42E-09	5.6405	5.6552	5.6684	5.5982	5.6183	5.6476	5.646	5.6491	5.4471	5.4407	5.446	5.4192	5.3998	5.4912	5.4396	5.4486	-	77.6		map00564;map05231	6.465816667	-	Glycerophospholipid metabolism;Choline metabolism in cancer	M+2Na-H	Glycerophospholipids	pos_1318	Lipid metabolism;Cancer: overview	Metabolism;Human Diseases	Lipids	HMDB0010400	Glycerophosphocholines	pos	C30H58NO7P	620.3675805	Phospholipids	Lipids and lipid-like molecules	C04230
108	6-[3,4,5-trihydroxy-6-(hydroxymethyl)oxan-2-yl]-2-(2,4,5-trihydroxyphenyl)-3,4-dihydro-2H-1-benzopyran-3,5,7-triol	metab_860	C21H24O12	1.989665464	1.983686334	0.964643095	4.06E-12	2.86E-10	6.0097	5.9884	5.9648	6.0094	6.0235	5.9739	6.0067	5.9944	5.7625	5.7481	5.7825	5.7999	5.785	5.809	5.7924	5.789	-	32.6		-	2.006283333	-	-	M+2Na-H	-	pos_871	-	-	-	-	-	pos	C21H24O12	513.0948737	-	-	-
109	1,7-Dimethylguanosine	metab_7085	C12H17N5O5	1.970140144	1.96832468	0.964456869	1.53E-09	6.05E-08	5.0148	5.0492	4.9844	4.9939	4.9843	5.0188	4.9964	5.0237	4.8652	4.8638	4.8156	4.8322	4.79	4.8569	4.8072	4.8131	-	44.4		-	2.112016667	69453-64-1	-	M-H	Purine nucleosides	neg_3741	-	-	-	HMDB0001961	_	neg	C12H17N5O5	310.1159802	-	Nucleosides, nucleotides, and analogues	-
110	Desacetycefapirin	metab_2924	C15H15N3O5S2	1.806782454	1.799254281	0.963978387	6.65E-09	1.61E-07	5.0016	4.9992	4.9839	4.9638	5.0243	5.0006	4.9847	5.0189	4.8012	4.7654	4.8682	4.8022	4.7806	4.8469	4.8178	4.8531	-	60.5		-	1.907083333	38115-21-8	-	M+ACN+Na	Saturated hydrocarbons	pos_3002	-	-	-	HMDB0037269	Alkanes	pos	C15H15N3O5S2	445.0574792	-	Hydrocarbons	-
111	12,13-DHOME	metab_3901	C18H34O4	2.096026711	2.095011281	0.963846577	8.24E-12	9.33E-10	5.4545	5.4365	5.4584	5.4674	5.4561	5.4515	5.4131	5.4548	5.2637	5.2827	5.2582	5.2555	5.2077	5.246	5.2567	5.2415	-	37.6		map00591	6.191116667	7293-40-5	Linoleic acid metabolism	M-H2O-H, M+Na-2H	Fatty Acyls	neg_452	Lipid metabolism	Metabolism	-	HMDB0004705	Fatty acids and conjugates	neg	C18H34O4	335.223189	-	Lipids and lipid-like molecules	C14829
112	(3S)-3,6-Diaminohexanoate	metab_3157	C6H14N2O2	1.890454883	1.882670543	0.962749616	4.71E-10	1.72E-08	5.1376	5.2253	5.2138	5.2237	5.2262	5.2046	5.2247	5.2101	5.0271	5.0035	4.985	5.004	5.0197	4.9991	5.055	5.0156	-	43.6		map01100;map00310	0.737016667	4299-56-3	Metabolic pathways;Lysine degradation	M+H	Carboxylic acids and derivatives	pos_3236	Global and overview maps;Amino acid metabolism	Metabolism;Metabolism	-	HMDB0012114	Amino acids, peptides, and analogues	pos	C6H14N2O2	147.1127225	-	Organic acids and derivatives	C01142
113	Pseudouridine	metab_2832	C9H12N2O6	1.705034387	1.699027201	0.962742176	5.85E-06	4.36E-05	4.6605	4.7965	4.6261	4.7158	4.6909	4.7017	4.7048	4.6763	4.4836	4.4512	4.5762	4.48	4.529	4.5963	4.5399	4.5232	-	55.5		map00240;map01100	2.033166667	1445-07-4	Pyrimidine metabolism;Metabolic pathways	M+ACN+H	Nucleoside and nucleotide analogues	pos_2908	Nucleotide metabolism;Global and overview maps	Metabolism;Metabolism	-	HMDB0000767	_	pos	C9H12N2O6	286.1029149	-	Nucleosides, nucleotides, and analogues	C02067
114	Ribothymidine	metab_3750	C10H14N2O6	2.007808864	2.005910525	0.962461538	2.14E-10	1.24E-08	4.8571	4.9107	4.8765	4.8728	4.8863	4.8387	4.8722	4.8868	4.6666	4.6751	4.6972	4.7353	4.6837	4.6837	4.6749	4.7214	48.2	-		-	1.999666667	1463-10-1	-	M-H, M+FA-H	Pyrimidine nucleosides	neg_301	-	-	-	HMDB0000884	_	neg	C10H14N2O6	257.0781463	-	Nucleosides, nucleotides, and analogues	-
115	2-Methylbutyroylcarnitine	metab_915	C12H23NO4	1.828593474	1.820624993	0.961706556	2.88E-09	7.89E-08	4.8017	4.7715	4.7898	4.7965	4.7976	4.8179	4.8416	4.8199	4.6136	4.6579	4.6131	4.6619	4.5687	4.6077	4.5932	4.6508	57.3	-		-	2.73065	31023-25-3	-	M+H	Fatty Acyls	pos_928	-	-	-	LMFA07070034;HMDB0000378	Fatty acid esters	pos	C12H23NO4	246.1697467	-	Lipids and lipid-like molecules	-
116	Oleoyl glycine	metab_6458	C20H37NO3	2.2088265	2.207499761	0.961356881	8.09E-11	5.87E-09	5.7279	5.6865	5.6957	5.7204	5.7401	5.7227	5.7072	5.7479	5.5399	5.4772	5.5083	5.5239	5.4808	5.5107	5.4952	5.4464	-	41.1		-	6.337583333	2601-90-3	-	M-H	Carboxylic acids and derivatives	neg_3098	-	-	-	HMDB0013631	Amino acids, peptides, and analogues	neg	C20H37NO3	338.2704188	-	Organic acids and derivatives	-
117	(+/-)18-HETE	metab_3914	C20H32O3	2.510738373	2.508423458	0.96002845	2.78E-14	9.94E-12	6.9904	7.0071	7.0576	7.0411	7.0289	7.0325	7.0461	7.0363	6.7591	6.7348	6.7437	6.7702	6.7483	6.7624	6.7298	6.7472	58.9	-		-	6.284133333	-	-	M-H, 2M-H	-	neg_465	-	-	-	-	-	neg	C20H32O3	319.2280397	-	-	-
118	6Z,9Z-octadecadienoic acid	metab_1191	C18H32O2	1.978031406	1.969612543	0.960022417	8.82E-10	2.93E-08	5.3817	5.3439	5.3285	5.318	5.3869	5.366	5.3378	5.3614	5.1464	5.1397	5.161	5.1331	5.1387	5.0772	5.1965	5.1214	-	30.1		-	6.2067	28290-77-9	-	M+NH4	Fatty Acyls	pos_1215	-	-	-	HMDB0062238;LMFA01030332	Lineolic acids and derivatives	pos	C18H32O2	298.2737147	-	Lipids and lipid-like molecules	-
119	(S)-Menthone 8-thioacetate	metab_2554	C12H20O2S	2.269064116	2.260006688	0.959214275	4.41E-19	3.66E-16	6.6739	6.6655	6.6649	6.673	6.6692	6.6746	6.6785	6.6564	6.4023	6.3896	6.3939	6.3838	6.4057	6.4051	6.3883	6.4048	-	48.1		-	6.085133333	57129-12-1	-	M+NH4	Prenol lipids	pos_2601	-	-	-	HMDB0037386	Monoterpenoids	pos	C12H20O2S	246.1519786	-	Lipids and lipid-like molecules	-
120	4-Hydroxy-2-oxoglutaric acid	metab_4427	C5H6O6	1.947948694	1.946755556	0.956884562	2.23E-06	2.98E-05	4.2766	4.3161	4.3439	4.2591	4.3903	4.3299	4.3129	4.286	4.0962	4.1402	4.1702	4.1859	4.1809	4.0844	4.1361	4.0285	-	46		map01100;map00630	0.68965	1187-99-1	Metabolic pathways;Glyoxylate and dicarboxylate metabolism	M+FA-H	Keto acids and derivatives	neg_982	Global and overview maps;Carbohydrate metabolism	Metabolism;Metabolism	-	HMDB0002070;1187-99-1	Gamma-keto acids and derivatives	neg	C5H6O6	207.0144689	-	Organic acids and derivatives	C01127
121	11(S)-HEPE	metab_6503	C20H30O3	2.311640344	2.308967588	0.956779053	3.59E-11	3.14E-09	5.6095	5.5834	5.6114	5.5798	5.5252	5.5439	5.5637	5.5915	5.3337	5.3022	5.3651	5.3615	5.3159	5.3363	5.3232	5.3435	46.5	-		-	6.239733333	-	-	M-H	-	neg_3146	-	-	-	-	-	neg	C20H30O3	317.2123819	-	-	-
122	N-Palmitoyl Glycine	metab_5382	C18H35NO3	2.354775589	2.353204847	0.955761684	6.52E-13	9.76E-11	5.5973	5.5862	5.598	5.6039	5.6322	5.5835	5.6251	5.6249	5.348	5.356	5.372	5.3887	5.346	5.3671	5.3716	5.318	49.1	-		-	6.337583333	158305-64-7	-	M-H	Carboxylic acids and derivatives	neg_1950	-	-	-	HMDB0013034;LMFA08020079	Amino acids, peptides, and analogues	neg	C18H35NO3	312.2546852	-	Organic acids and derivatives	-
123	8-Amino Caprylic acid	metab_948	C8H17NO2	1.813342367	1.805292434	0.954707986	5.23E-07	5.64E-06	4.1948	4.2265	4.1507	4.1953	4.2931	4.1771	4.1799	4.1386	3.9785	3.9843	4.0393	4.0431	3.9782	3.9556	4.0631	3.9993	31	-		-	3.12345	-	-	M+H	-	pos_963	-	-	-	-	-	pos	C8H17NO2	160.1330401	-	-	-
124	Ethyl hydrogen sulfate	metab_6267	C2H6O4S	1.404478184	1.405361066	0.954190245	0.04051	0.1238	3.8104	3.6387	3.7914	3.7014	3.6222	3.725	3.6507	3.7459	3.6578	3.1367	3.8051	3.4001	3.5544	3.6241	3.532	3.6214	-	53.9		-	8.283633333	540-82-9	-	M-H	Organic sulfuric acids and derivatives	neg_2874	-	-	-	HMDB0031233	Sulfuric acid esters	neg	C2H6O4S	124.9906538	-	Organic acids and derivatives	-
125	Acetyl-DL-Leucine	metab_6881	C8H15NO3	2.107390089	2.10662809	0.953782479	7.89E-11	5.81E-09	4.3715	4.3753	4.3699	4.3474	4.3464	4.3194	4.3237	4.3373	4.1075	4.1552	4.1539	4.1587	4.1102	4.1579	4.17	4.1694	49.8	-		-	3.984983333	1188-21-2	-	M-H	Carboxylic acids and derivatives	neg_3536	-	-	-	HMDB0011756	Amino acids, peptides, and analogues	neg	C8H15NO3	172.0975115	-	Organic acids and derivatives	C02710
126	{2-[5,7-dihydroxy-2-(4-hydroxyphenyl)-4-oxo-4H-chromen-8-yl]-4,5-dihydroxyoxan-3-yl}oxidanesulfonic acid	metab_619	C20H18O12S	1.938855256	1.930781234	0.952252997	1.93E-05	0.0001184	4.8101	4.8983	4.8231	4.8105	4.8016	4.8362	4.8682	4.8564	4.5654	4.6844	4.446	4.6975	4.5207	4.6666	4.5602	4.7165	-	64.8		-	0.7975	-	-	M+H-H2O	-	pos_624	-	-	-	-	-	pos	C20H18O12S	465.0505717	-	-	-
127	Acetylcysteine	metab_3441	C5H9NO3S	1.875400141	1.875120696	0.948741007	0.0001215	0.0005675	4.4061	4.3385	4.5503	4.4807	4.4056	4.4723	4.4733	4.4611	4.2167	4.2439	4.0955	4.0281	4.2916	4.3036	4.2486	4.329	-	36.5		-	0.730183333	52-90-4;616-91-1	-	M+H-H2O	Carboxylic acids and derivatives	pos_611	-	-	-	HMDB0001890;HMDB0000574	Amino acids, peptides, and analogues	pos	C5H9NO3S	146.0269504	-	Organic acids and derivatives	C06809
128	Docosahexaenoyl Ethanolamide	metab_5361	C24H37NO2	2.039123113	2.044577161	0.947635135	0.0009659	0.005726	4.7574	4.7271	4.6988	4.7773	4.7892	4.7398	4.6907	4.7111	4.4867	4.2519	4.3169	4.6811	4.3391	4.5919	4.6564	4.5765	-	64.3		-	6.2756	162758-94-3	-	M+FA-H	Organonitrogen compounds	neg_1928	-	-	-	HMDB0013658	Amines	neg	C24H37NO2	416.2809271	-	Organic nitrogen compounds	-
129	N-Arachidonoyl-L-Serine	metab_6497	C23H37NO4	2.41430501	2.412693284	0.946027287	5.99E-09	1.93E-07	4.9622	5.0307	4.9842	5.0282	4.9209	4.9712	4.9886	4.9827	4.7568	4.6325	4.644	4.7224	4.7481	4.7144	4.7642	4.7336	77.7	-		-	6.252966667	-	-	M-H	-	neg_3139	-	-	-	-	-	neg	C23H37NO4	390.2653356	-	-	-
130	LTB3	metab_6539	C20H34O4	2.489436798	2.487309456	0.944639376	1.39E-09	5.71E-08	5.086	5.1387	5.1437	5.1701	5.16	5.1054	5.0846	5.1508	4.9044	4.8992	4.8557	4.7623	4.8228	4.8709	4.8146	4.8404	47.6	-		-	6.163466667	-	-	M-H	-	neg_3183	-	-	-	-	-	neg	C20H34O4	337.2387615	-	-	-
131	Arachidonoyl Serinol	metab_6494	C23H39NO3	2.10298498	2.105294064	0.940324704	0.00161	0.00879	4.6595	4.6855	4.5204	4.6555	4.3374	4.5914	4.4493	4.5673	4.354	4.0008	4.4042	4.413	4.086	4.3791	4.2756	4.3784	-	31.9		-	6.257966667	183718-70-9	-	M+Na-2H	Fatty Acyls	neg_3136	-	-	-	HMDB0013650	Fatty amides	neg	C23H39NO3	398.2702077	-	Lipids and lipid-like molecules	-
132	Pro Thr	metab_854	C9H16N2O4	1.377710601	1.375668342	0.938050314	0.04201	0.08109	3.1379	3.0256	3.2932	3.0552	3.2103	3.1565	3.2389	3.3232	2.913	3.1312	3.2305	2.7253	3.2611	2.7778	3.1008	2.7277	42.2	-		-	2.006283333	-	-	M+H	-	pos_865	-	-	-	-	-	pos	C9H16N2O4	217.1180846	-	-	-
133	Linoleoyl ethanolamide	metab_6457	C20H37NO2	2.486185594	2.481292752	0.937860082	1.74E-06	2.40E-05	4.7622	4.8309	4.7975	4.9072	4.9255	4.8811	4.863	4.9099	4.6042	4.5759	4.5597	4.5262	4.7153	4.5239	4.3852	4.5708	-	62.1		-	6.337583333	68171-52-8	-	M+FA-H	Organonitrogen compounds	neg_3097	-	-	-	HMDB0012252;HMDB0013624	Amines	neg	C20H37NO2	368.280742	-	Organic nitrogen compounds	C13828
134	KAPA	metab_27	C9H17NO3	2.775510315	2.764571566	0.930553191	1.74E-18	1.15E-15	5.8613	5.8768	5.8786	5.8742	5.871	5.8785	5.8819	5.8799	5.4494	5.4615	5.4577	5.4494	5.4734	5.4788	5.5016	5.4646	60.2	-		map01100;map00780;map01240	3.920816667	682799-71-9	Metabolic pathways;Biotin metabolism;Biosynthesis of cofactors	M+H-H2O, M+H, M+Na	Fatty Acyls	pos_29	Global and overview maps;Metabolism of cofactors and vitamins;Global and overview maps	Metabolism;Metabolism;Metabolism	-	HMDB0240687	Fatty acids and conjugates	pos	C9H17NO3	188.1279787	-	Lipids and lipid-like molecules	C01092
135	Rutarin	metab_3000	C20H24O10	2.340104808	2.332153114	0.928200692	9.61E-06	6.60E-05	4.5924	4.6834	4.4295	4.7849	4.5719	4.6463	4.6667	4.6204	4.2671	4.3531	4.4242	4.2702	4.234	4.2717	4.3915	4.128	-	44.8		-	1.69705	20320-81-4	-	M+2Na-H	Coumarins and derivatives	pos_3079	-	-	-	HMDB0030884	Coumarin glycosides	pos	C20H24O10	469.1049232	-	Phenylpropanoids and polyketides	C09309
136	ACEXAMIC ACID	metab_2761	C8H15NO3	2.180742861	2.173760124	0.924339757	0.0002677	0.001119	4.1065	4.3181	4.1145	4.2746	4.2024	4.1615	4.2044	4.2415	3.8406	3.5523	3.9511	4.1095	3.9771	3.763	3.9999	3.8869	41.5	-		-	3.00915	-	-	M+H	Fatty Acyls	pos_2830	-	-	-	HMDB0247031	Fatty acids and conjugates	pos	C8H15NO3	174.1124017	-	Lipids and lipid-like molecules	-
137	5(S)-HEPE	metab_6464	C20H30O3	3.33537418	3.331783467	0.913972888	2.10E-14	9.27E-12	5.733	5.7311	5.7511	5.7755	5.7385	5.7624	5.7905	5.7502	5.2864	5.2639	5.256	5.2908	5.2928	5.1789	5.2775	5.2273	71.9	-		-	6.308616667	-	-	M-H	-	neg_3106	-	-	-	-	-	neg	C20H30O3	317.2123684	-	-	-
138	4-Oxo-13-cis-retinoate	metab_5173	C20H26O3	2.788921906	2.787706123	0.912570888	1.50E-07	3.05E-06	4.1947	4.2338	4.2188	4.2349	4.1611	4.2577	4.2624	4.2891	3.6937	3.8506	3.8808	3.8564	3.9267	3.7556	3.9225	4.0135	-	60.1		-	5.947016667	-	-	M+FA-H	Prenol lipids	neg_1734	-	-	-	HMDB0012789	Retinoids	neg	C20H26O3	359.186775	-	Lipids and lipid-like molecules	-
139	Trans-Dehydroandrosterone	metab_1119	C19H28O2	3.158389478	3.145220408	0.908950086	3.82E-18	2.11E-15	5.7927	5.8247	5.8163	5.8028	5.7985	5.8262	5.8115	5.8057	5.2968	5.2653	5.2845	5.2569	5.3272	5.2797	5.2647	5.274	70.7	-		map01100;map05215;map00140;map04913;map05200	6.058716667	53-43-0	Metabolic pathways;Prostate cancer;Steroid hormone biosynthesis;Ovarian steroidogenesis;Pathways in cancer	M+H	Steroids and steroid derivatives	pos_1142	Global and overview maps;Cancer: specific types;Lipid metabolism;Endocrine system;Cancer: overview	Metabolism;Human Diseases;Metabolism;Organismal Systems;Human Diseases	Steroids;Hormones and transmitters	HMDB0000077	Androstane steroids	pos	C19H28O2	289.2158273	19-Carbon atoms;Steroid hormones	Lipids and lipid-like molecules	C01227
140	(1S,16R)-5,7,10,11-tetrahydroxy-8,8,10,12,16-pentamethyl-3-[1-(2-methyl-1,3-thiazol-4-yl)prop-1-en-2-yl]-17-oxa-4-azabicyclo[14.1.0]heptadec-4-en-9-one	metab_2592	C27H42N2O6S	2.863742246	2.846651102	0.892573754	0.0001024	0.0004935	4.7786	4.6988	5.017	4.9624	5.0045	4.9045	4.9316	5.0189	4.6584	4.3911	4.5107	4.3487	4.0707	4.031	4.3427	4.7443	-	31.7		-	5.984333333	-	-	M+CH3OH+H	-	pos_2640	-	-	-	-	-	pos	C27H42N2O6S	555.3091236	-	-	-
141	5-(2'-Carboxyethyl)-4,6-Dihydroxypicolinate	metab_802	C9H9NO6	5.189093176	5.171764275	0.715959286	2.07E-09	6.23E-08	5.216	5.1896	5.2076	5.158	5.251	5.2186	5.1828	5.2324	3.6597	3.3606	3.9676	3.37	4.0178	3.9538	3.4255	4.0687	-	60.6		map00380	1.919833333	-	Tryptophan metabolism	2M+H	-	pos_813	Amino acid metabolism	Metabolism	-	-	-	pos	C9H9NO6	455.0893114	-	-	C05655
