# Supplementary material for: Integrative proteomics and metabolomics approach to identify the key roles of icariin-mediated protective effects against cyclophosphamide-induced spermatogenesis dysfunction in mice
Source: Front Pharmacol. 2022 Dec 14;13:1040544. doi: 10.3389/fphar.2022.1040544 (PMC9794755; doi:10.3389/fphar.2022.1040544)
Supplement: Supplementary file 8 [file DataSheet11.XLSX]

## Sheet: Sheet1
Pathway_Id	pathway_name	PathwaytypeII	PathwaytypeI	P_of_Metabolite	P_of_Protein
map02010	ABC transporters	Membrane transport	Environmental Information Processing	0.0021	0.304447
map04920	Adipocytokine signaling pathway	Endocrine system	Organismal Systems	0.09	0.789272
map04933	AGE-RAGE signaling pathway in diabetic complications	Endocrine and metabolic disease	Human Diseases	0.1142	0.806176
map00250	Alanine, aspartate and glutamate metabolism	Amino acid metabolism	Metabolism	0.0059	0.685883
map04925	Aldosterone synthesis and secretion	Endocrine system	Organismal Systems	0.2569	0.771166
map00592	alpha-Linolenic acid metabolism	Lipid metabolism	Metabolism	0.4486	0.818175
map00520	Amino sugar and nucleotide sugar metabolism	Carbohydrate metabolism	Metabolism	0.0552	0.511495
map04152	AMPK signaling pathway	Signal transduction	Environmental Information Processing	0.2569	0.492385
map01523	Antifolate resistance	Drug resistance: antineoplastic	Human Diseases	0.2049	0.73034
map00590	Arachidonic acid metabolism	Lipid metabolism	Metabolism	0.0779	0.0219317
map00330	Arginine and proline metabolism	Amino acid metabolism	Metabolism	0.0001	0.171539
map00053	Ascorbate and aldarate metabolism	Carbohydrate metabolism	Metabolism	0.0399	0.241496
map00410	beta-Alanine metabolism	Metabolism of other amino acids	Metabolism	0.0085	0.250261
map04976	Bile secretion	Digestive system	Organismal Systems	0.009	0.00463329
_	Biosynthesis of cofactors	_	_	0.0278	0.677363
map00650	Butanoate metabolism	Carbohydrate metabolism	Metabolism	0.4334	0.885233
map04024	cAMP signaling pathway	Signal transduction	Environmental Information Processing	0.2864	0.857015
map04022	cGMP-PKG signaling pathway	Signal transduction	Environmental Information Processing	0.1261	0.193168
_	Chemical carcinogenesis - reactive oxygen species	_	_	0.1765	0.999896
map05231	Choline metabolism in cancer	Cancer: overview	Human Diseases	0.0003	0.908827
map04927	Cortisol synthesis and secretion	Endocrine system	Organismal Systems	0.1493	0.451954
map04934	Cushing syndrome	Endocrine and metabolic disease	Human Diseases	0.1607	0.85798
map00270	Cysteine and methionine metabolism	Amino acid metabolism	Metabolism	0.2106	0.290268
_	Diabetic cardiomyopathy	_	_	0.0017	0.98819
map00565	Ether lipid metabolism	Lipid metabolism	Metabolism	0.2864	0.352055
map00071	Fatty acid degradation	Lipid metabolism	Metabolism	0.4918	0.905374
map04216	Ferroptosis	Cell growth and death	Cellular Processes	0.0566	0.354934
map04068	FoxO signaling pathway	Signal transduction	Environmental Information Processing	0.0651	0.360074
map00051	Fructose and mannose metabolism	Carbohydrate metabolism	Metabolism	0.5188	0.957299
map00052	Galactose metabolism	Carbohydrate metabolism	Metabolism	0.4634	0.578995
map00480	Glutathione metabolism	Metabolism of other amino acids	Metabolism	0.0001	0.997975
map00561	Glycerolipid metabolism	Lipid metabolism	Metabolism	0.0909	0.709199
map00564	Glycerophospholipid metabolism	Lipid metabolism	Metabolism	0.0381	0.329291
map00260	Glycine, serine and threonine metabolism	Amino acid metabolism	Metabolism	0.4918	0.709199
map00340	Histidine metabolism	Amino acid metabolism	Metabolism	0.4707	0.0598139
map00562	Inositol phosphate metabolism	Carbohydrate metabolism	Metabolism	0.4707	0.696615
map04931	Insulin resistance	Endocrine and metabolic disease	Human Diseases	0.0001	0.579369
map05140	Leishmaniasis	Infectious disease: parasitic	Human Diseases	0.0776	0.0643709
map00591	Linoleic acid metabolism	Lipid metabolism	Metabolism	0.0532	0.11666
map04211	Longevity regulating pathway	Aging	Organismal Systems	0.1022	0.685883
map00310	Lysine degradation	Amino acid metabolism	Metabolism	0.4918	0.759197
map04142	Lysosome	Transport and catabolism	Cellular Processes	0.0524	0.20761
map05032	Morphine addiction	Substance dependence	Human Diseases	0.1022	0.73034
map04150	mTOR signaling pathway	Signal transduction	Environmental Information Processing	0.0524	0.497071
map04217	Necroptosis	Cell growth and death	Cellular Processes	0.1261	0.365933
map04722	Neurotrophin signaling pathway	Nervous system	Organismal Systems	0.0651	0.994135
map04740	Olfactory transduction	Sensory system	Organismal Systems	0.1022	0.486196
map04913	Ovarian steroidogenesis	Endocrine system	Organismal Systems	0.2767	0.146048
map00770	Pantothenate and CoA biosynthesis	Metabolism of cofactors and vitamins	Metabolism	0.0602	0.517714
map04928	Parathyroid hormone synthesis, secretion and action	Endocrine system	Organismal Systems	0.1261	0.578995
map05012	Parkinson disease	Neurodegenerative disease	Human Diseases	0.2467	0.999771
map05200	Pathways in cancer	Cancer: overview	Human Diseases	0.3421	0.558584
_	Pathways of neurodegeneration - multiple diseases	_	_	0.351	0.999945
map00040	Pentose and glucuronate interconversions	Carbohydrate metabolism	Metabolism	0.1813	0.667257
map00030	Pentose phosphate pathway	Carbohydrate metabolism	Metabolism	0.0789	0.861705
map00360	Phenylalanine metabolism	Amino acid metabolism	Metabolism	0.5566	0.0150174
map04070	Phosphatidylinositol signaling system	Signal transduction	Environmental Information Processing	0.3241	0.696615
map04151	PI3K-Akt signaling pathway	Signal transduction	Environmental Information Processing	0.0524	0.409359
map05215	Prostate cancer	Cancer: specific types	Human Diseases	0.1378	0.850176
map04974	Protein digestion and absorption	Digestive system	Organismal Systems	0.4707	0.0159818
map00230	Purine metabolism	Nucleotide metabolism	Metabolism	0.0015	0.796965
map00240	Pyrimidine metabolism	Nucleotide metabolism	Metabolism	0.0016	0.898697
map04923	Regulation of lipolysis in adipocytes	Endocrine system	Organismal Systems	0.172	0.485337
map04924	Renin secretion	Endocrine system	Organismal Systems	0.2049	0.877453
map04723	Retrograde endocannabinoid signaling	Nervous system	Organismal Systems	0.2261	0.868825
map04726	Serotonergic synapse	Nervous system	Organismal Systems	0.4334	0.926309
map00600	Sphingolipid metabolism	Lipid metabolism	Metabolism	0.0433	0.601747
map04071	Sphingolipid signaling pathway	Signal transduction	Environmental Information Processing	0.0165	0.966742
map00500	Starch and sucrose metabolism	Carbohydrate metabolism	Metabolism	0.3936	0.486196
map00140	Steroid hormone biosynthesis	Lipid metabolism	Metabolism	0.7403	0.380656
map04742	Taste transduction	Sensory system	Organismal Systems	0.351	0.763526
map04918	Thyroid hormone synthesis	Endocrine system	Organismal Systems	0.2467	0.806746
map00380	Tryptophan metabolism	Amino acid metabolism	Metabolism	0.6764	0.331611
map00280	Valine, leucine and isoleucine degradation	Amino acid metabolism	Metabolism	0.4334	0.955848
map00750	Vitamin B6 metabolism	Metabolism of cofactors and vitamins	Metabolism	0.3241	0.600248
map04977	Vitamin digestion and absorption	Digestive system	Organismal Systems	0.4098	0.304447
