# Supplementary material for: Integrative proteomics and metabolomics approach to identify the key roles of icariin-mediated protective effects against cyclophosphamide-induced spermatogenesis dysfunction in mice
Source: Front Pharmacol. 2022 Dec 14;13:1040544. doi: 10.3389/fphar.2022.1040544 (PMC9794755; doi:10.3389/fphar.2022.1040544)
Supplement: Supplementary file 11 [file DataSheet8.CSV]

Num	Pathway Description	Pathway_ID	Database	Ratio_in_study	Ratio_in_pop	Pvalue_uncorrected	Pvalue_corrected
1	Neurotrophin signaling pathway	map04722	KEGG PATHWAY	1/58	5/4263	0.0662	0.2305
1	FoxO signaling pathway	map04068	KEGG PATHWAY	1/58	5/4263	0.0662	0.2305
1	Leishmaniasis	map05140	KEGG PATHWAY	1/58	6/4263	0.079	0.2544
1	Lysosome	map04142	KEGG PATHWAY	1/58	4/4263	0.0533	0.2578
1	PI3K-Akt signaling pathway	map04151	KEGG PATHWAY	1/58	4/4263	0.0533	0.2578
1	mTOR signaling pathway	map04150	KEGG PATHWAY	1/58	4/4263	0.0533	0.2578
1	Adipocytokine signaling pathway	map04920	KEGG PATHWAY	1/58	7/4263	0.0915	0.2653
1	Olfactory transduction	map04740	KEGG PATHWAY	1/58	8/4263	0.1039	0.2824
1	Longevity regulating pathway	map04211	KEGG PATHWAY	1/58	8/4263	0.1039	0.2824
1	Morphine addiction	map05032	KEGG PATHWAY	1/58	8/4263	0.1039	0.2824
1	AGE-RAGE signaling pathway in diabetic complications	map04933	KEGG PATHWAY	1/58	9/4263	0.1161	0.2886
1	Prostate cancer	map05215	KEGG PATHWAY	1/58	11/4263	0.14	0.2972
1	Cortisol synthesis and secretion	map04927	KEGG PATHWAY	1/58	12/4263	0.1518	0.3071
1	Parathyroid hormone synthesis, secretion and action	map04928	KEGG PATHWAY	1/58	10/4263	0.1281	0.3097
1	Necroptosis	map04217	KEGG PATHWAY	1/58	10/4263	0.1281	0.3097
1	cGMP-PKG signaling pathway	map04022	KEGG PATHWAY	1/58	10/4263	0.1281	0.3097
1	Cushing syndrome	map04934	KEGG PATHWAY	1/58	13/4263	0.1633	0.323
1	Regulation of lipolysis in adipocytes	map04923	KEGG PATHWAY	1/58	14/4263	0.1748	0.3379
1	Renin secretion	map04924	KEGG PATHWAY	1/58	17/4263	0.2081	0.3621
1	Antifolate resistance	map01523	KEGG PATHWAY	1/58	17/4263	0.2081	0.3621
1	Riboflavin metabolism	map00740	KEGG PATHWAY	1/58	20/4263	0.2401	0.3942
1	Arginine biosynthesis	map00220	KEGG PATHWAY	1/58	23/4263	0.2709	0.3994
1	Parkinson disease	map05012	KEGG PATHWAY	1/58	21/4263	0.2505	0.4036
1	Thyroid hormone synthesis	map04918	KEGG PATHWAY	1/58	21/4263	0.2505	0.4036
1	Aldosterone synthesis and secretion	map04925	KEGG PATHWAY	1/58	22/4263	0.2608	0.4051
1	Caffeine metabolism	map00232	KEGG PATHWAY	1/58	22/4263	0.2608	0.4051
1	AMPK signaling pathway	map04152	KEGG PATHWAY	1/58	22/4263	0.2608	0.4051
1	Ovarian steroidogenesis	map04913	KEGG PATHWAY	1/58	24/4263	0.2808	0.4072
1	Ether lipid metabolism	map00565	KEGG PATHWAY	1/58	25/4263	0.2907	0.4146
1	cAMP signaling pathway	map04024	KEGG PATHWAY	1/58	25/4263	0.2907	0.4146
1	Biotin metabolism	map00780	KEGG PATHWAY	1/58	28/4263	0.3194	0.4342
1	Phosphatidylinositol signaling system	map04070	KEGG PATHWAY	1/58	29/4263	0.3287	0.44
1	Vitamin B6 metabolism	map00750	KEGG PATHWAY	1/58	29/4263	0.3287	0.44
1	Pathways in cancer	map05200	KEGG PATHWAY	1/58	31/4263	0.347	0.4506
1	Taste transduction	map04742	KEGG PATHWAY	1/58	32/4263	0.3559	0.4554
1	Pathways of neurodegeneration - multiple diseases	map05022	KEGG PATHWAY	1/58	32/4263	0.3559	0.4554
1	Starch and sucrose metabolism	map00500	KEGG PATHWAY	1/58	37/4263	0.3989	0.4958
1	Central carbon metabolism in cancer	map05230	KEGG PATHWAY	1/58	37/4263	0.3989	0.4958
1	Vitamin digestion and absorption	map04977	KEGG PATHWAY	1/58	39/4263	0.4153	0.5018
1	Butanoate metabolism	map00650	KEGG PATHWAY	1/58	42/4263	0.4391	0.5233
1	Serotonergic synapse	map04726	KEGG PATHWAY	1/58	42/4263	0.4391	0.5233
1	Valine, leucine and isoleucine degradation	map00280	KEGG PATHWAY	1/58	42/4263	0.4391	0.5233
1	Galactose metabolism	map00052	KEGG PATHWAY	1/58	46/4263	0.4693	0.5302
1	Inositol phosphate metabolism	map00562	KEGG PATHWAY	1/58	47/4263	0.4766	0.5316
1	Lysine degradation	map00310	KEGG PATHWAY	1/58	50/4263	0.4979	0.5483
1	Fatty acid degradation	map00071	KEGG PATHWAY	1/58	50/4263	0.4979	0.5483
1	Neuroactive ligand-receptor interaction	map04080	KEGG PATHWAY	1/58	52/4263	0.5116	0.5495
1	Aminoacyl-tRNA biosynthesis	map00970	KEGG PATHWAY	1/58	52/4263	0.5116	0.5495
1	Fructose and mannose metabolism	map00051	KEGG PATHWAY	1/58	54/4263	0.525	0.5503
1	Nicotinate and nicotinamide metabolism	map00760	KEGG PATHWAY	1/58	55/4263	0.5315	0.5505
1	Phenylalanine metabolism	map00360	KEGG PATHWAY	1/58	60/4263	0.563	0.5762
1	Tryptophan metabolism	map00380	KEGG PATHWAY	1/58	83/4263	0.6828	0.6907
1	Steroid hormone biosynthesis	map00140	KEGG PATHWAY	1/58	99/4263	0.7464	0.7464
2	Sphingolipid signaling pathway	map04071	KEGG PATHWAY	2/58	15/4263	0.0171	0.106
2	Ferroptosis	map04216	KEGG PATHWAY	2/58	29/4263	0.0584	0.2118
2	Sphingolipid metabolism	map00600	KEGG PATHWAY	2/58	25/4263	0.0447	0.2287
2	Pentose phosphate pathway	map00030	KEGG PATHWAY	2/58	35/4263	0.0813	0.244
2	Glycerolipid metabolism	map00561	KEGG PATHWAY	2/58	38/4263	0.0937	0.2629
2	Histidine metabolism	map00340	KEGG PATHWAY	2/58	47/4263	0.1335	0.2978
2	Protein digestion and absorption	map04974	KEGG PATHWAY	2/58	47/4263	0.1335	0.2978
2	Glycine, serine and threonine metabolism	map00260	KEGG PATHWAY	2/58	50/4263	0.1475	0.3056
2	Chemical carcinogenesis - reactive oxygen species	map05208	KEGG PATHWAY	2/58	57/4263	0.1813	0.3429
2	Fatty acid biosynthesis	map00061	KEGG PATHWAY	2/58	58/4263	0.1862	0.3447
2	Pentose and glucuronate interconversions	map00040	KEGG PATHWAY	2/58	58/4263	0.1862	0.3447
2	Glyoxylate and dicarboxylate metabolism	map00630	KEGG PATHWAY	2/58	62/4263	0.2061	0.3659
2	Retrograde endocannabinoid signaling	map04723	KEGG PATHWAY	1/58	19/4263	0.2296	0.3841
2	Neomycin, kanamycin and gentamicin biosynthesis	map00524	KEGG PATHWAY	2/58	81/4263	0.3023	0.4174
2	alpha-Linolenic acid metabolism	map00592	KEGG PATHWAY	1/58	44/4263	0.4544	0.5201
3	Pantothenate and CoA biosynthesis	map00770	KEGG PATHWAY	3/58	30/4263	0.0075	0.0591
3	Cysteine and methionine metabolism	map00270	KEGG PATHWAY	3/58	64/4263	0.0555	0.2196
3	Ascorbate and aldarate metabolism	map00053	KEGG PATHWAY	3/58	57/4263	0.0417	0.2265
3	Linoleic acid metabolism	map00591	KEGG PATHWAY	2/58	28/4263	0.0549	0.2273
4	Insulin resistance	map04931	KEGG PATHWAY	4/58	19/4263	0.0001	0.0045
4	Alanine, aspartate and glutamate metabolism	map00250	KEGG PATHWAY	4/58	28/4263	0.0005	0.0072
4	beta-Alanine metabolism	map00410	KEGG PATHWAY	4/58	32/4263	0.0008	0.0104
4	Diabetic cardiomyopathy	map05415	KEGG PATHWAY	4/58	39/4263	0.0018	0.0155
4	Amino sugar and nucleotide sugar metabolism	map00520	KEGG PATHWAY	4/58	108/4263	0.0582	0.2201
4	Arachidonic acid metabolism	map00590	KEGG PATHWAY	3/58	75/4263	0.0812	0.2522
5	Glutathione metabolism	map00480	KEGG PATHWAY	5/58	38/4263	0.0001	0.004
5	Pyrimidine metabolism	map00240	KEGG PATHWAY	5/58	65/4263	0.0017	0.0168
5	Purine metabolism	map00230	KEGG PATHWAY	6/58	95/4263	0.0017	0.0181
5	Bile secretion	map04976	KEGG PATHWAY	5/58	97/4263	0.0097	0.0705
7	Arginine and proline metabolism	map00330	KEGG PATHWAY	7/58	78/4263	0.0001	0.0065
8	Choline metabolism in cancer	map05231	KEGG PATHWAY	3/58	11/4263	0.0004	0.0079
8	ABC transporters	map02010	KEGG PATHWAY	8/58	137/4263	0.0005	0.008
8	Glycerophospholipid metabolism	map00564	KEGG PATHWAY	3/58	56/4263	0.0398	0.2311
10	Biosynthesis of cofactors	map01240	KEGG PATHWAY	10/58	327/4263	0.0116	0.0778
