# Supplementary material for: Integrative proteomics and metabolomics approach to identify the key roles of icariin-mediated protective effects against cyclophosphamide-induced spermatogenesis dysfunction in mice
Source: Front Pharmacol. 2022 Dec 14;13:1040544. doi: 10.3389/fphar.2022.1040544 (PMC9794755; doi:10.3389/fphar.2022.1040544)
Supplement: Supplementary file 12 [file DataSheet9.CSV]

Num	Pathway Description	Pathway_ID	Database	Ratio_in_study	Ratio_in_pop	Pvalue_uncorrected	Pvalue_corrected
1	Lysosome	map04142	KEGG PATHWAY	1/50	4/4263	0.0461	0.1664
1	Apoptosis	map04210	KEGG PATHWAY	1/50	4/4263	0.0461	0.1664
1	Neurotrophin signaling pathway	map04722	KEGG PATHWAY	1/50	5/4263	0.0573	0.1903
1	Adipocytokine signaling pathway	map04920	KEGG PATHWAY	1/50	7/4263	0.0793	0.2057
1	Cocaine addiction	map05030	KEGG PATHWAY	1/50	7/4263	0.0793	0.2057
1	Melanogenesis	map04916	KEGG PATHWAY	1/50	6/4263	0.0684	0.2183
1	Leishmaniasis	map05140	KEGG PATHWAY	1/50	6/4263	0.0684	0.2183
1	Glutamatergic synapse	map04724	KEGG PATHWAY	1/50	8/4263	0.0901	0.22
1	Morphine addiction	map05032	KEGG PATHWAY	1/50	8/4263	0.0901	0.22
1	GABAergic synapse	map04727	KEGG PATHWAY	1/50	9/4263	0.1008	0.2262
1	Amphetamine addiction	map05031	KEGG PATHWAY	1/50	9/4263	0.1008	0.2262
1	AGE-RAGE signaling pathway in diabetic complications	map04933	KEGG PATHWAY	1/50	9/4263	0.1008	0.2262
1	cGMP-PKG signaling pathway	map04022	KEGG PATHWAY	1/50	10/4263	0.1114	0.2312
1	Dopaminergic synapse	map04728	KEGG PATHWAY	1/50	12/4263	0.1322	0.2438
1	Prolactin signaling pathway	map04917	KEGG PATHWAY	1/50	11/4263	0.1218	0.2467
1	Prostate cancer	map05215	KEGG PATHWAY	1/50	11/4263	0.1218	0.2467
1	Vascular smooth muscle contraction	map04270	KEGG PATHWAY	1/50	16/4263	0.1723	0.2979
1	Renin secretion	map04924	KEGG PATHWAY	1/50	17/4263	0.182	0.3084
1	Proximal tubule bicarbonate reclamation	map04964	KEGG PATHWAY	1/50	17/4263	0.182	0.3084
1	Nitrogen metabolism	map00910	KEGG PATHWAY	1/50	19/4263	0.2012	0.3274
1	Insulin resistance	map04931	KEGG PATHWAY	1/50	19/4263	0.2012	0.3274
1	Riboflavin metabolism	map00740	KEGG PATHWAY	1/50	20/4263	0.2106	0.3298
1	Thyroid hormone synthesis	map04918	KEGG PATHWAY	1/50	21/4263	0.2199	0.338
1	Taurine and hypotaurine metabolism	map00430	KEGG PATHWAY	1/50	22/4263	0.2291	0.3457
1	Thermogenesis	map04714	KEGG PATHWAY	1/50	23/4263	0.2382	0.353
1	Ovarian steroidogenesis	map04913	KEGG PATHWAY	1/50	24/4263	0.2472	0.3599
1	cAMP signaling pathway	map04024	KEGG PATHWAY	1/50	25/4263	0.2561	0.3664
1	Biotin metabolism	map00780	KEGG PATHWAY	1/50	28/4263	0.2821	0.3968
1	Vitamin B6 metabolism	map00750	KEGG PATHWAY	1/50	29/4263	0.2906	0.4019
1	Mineral absorption	map04978	KEGG PATHWAY	1/50	29/4263	0.2906	0.4019
1	Pathways in cancer	map05200	KEGG PATHWAY	1/50	31/4263	0.3072	0.4113
1	Thiamine metabolism	map00730	KEGG PATHWAY	1/50	31/4263	0.3072	0.4113
1	Pentose phosphate pathway	map00030	KEGG PATHWAY	1/50	35/4263	0.3394	0.4204
1	Phenylalanine, tyrosine and tryptophan biosynthesis	map00400	KEGG PATHWAY	1/50	34/4263	0.3315	0.4233
1	Butanoate metabolism	map00650	KEGG PATHWAY	1/50	42/4263	0.3922	0.4787
1	Valine, leucine and isoleucine degradation	map00280	KEGG PATHWAY	1/50	42/4263	0.3922	0.4787
1	Galactose metabolism	map00052	KEGG PATHWAY	1/50	46/4263	0.4205	0.4986
1	Histidine metabolism	map00340	KEGG PATHWAY	1/50	47/4263	0.4274	0.4996
1	Fatty acid degradation	map00071	KEGG PATHWAY	1/50	50/4263	0.4475	0.5159
1	Glycine, serine and threonine metabolism	map00260	KEGG PATHWAY	1/50	50/4263	0.4475	0.5159
1	Fructose and mannose metabolism	map00051	KEGG PATHWAY	1/50	54/4263	0.4733	0.5309
1	Fatty acid biosynthesis	map00061	KEGG PATHWAY	1/50	58/4263	0.4979	0.5367
1	Ascorbate and aldarate metabolism	map00053	KEGG PATHWAY	1/50	57/4263	0.4918	0.5443
1	Chemical carcinogenesis - reactive oxygen species	map05208	KEGG PATHWAY	1/50	57/4263	0.4918	0.5443
1	Ubiquinone and other terpenoid-quinone biosynthesis	map00130	KEGG PATHWAY	1/50	71/4263	0.5703	0.6069
1	Tyrosine metabolism	map00350	KEGG PATHWAY	1/50	78/4263	0.6049	0.6276
1	Steroid hormone biosynthesis	map00140	KEGG PATHWAY	1/50	99/4263	0.6933	0.7104
1	Amino sugar and nucleotide sugar metabolism	map00520	KEGG PATHWAY	1/50	108/4263	0.7249	0.7337
1	Metabolism of xenobiotics by cytochrome P450	map00980	KEGG PATHWAY	1/50	121/4263	0.765	0.765
2	Alcoholism	map05034	KEGG PATHWAY	2/50	10/4263	0.0057	0.0474
2	Regulation of lipolysis in adipocytes	map04923	KEGG PATHWAY	2/50	14/4263	0.0112	0.0846
2	Parkinson disease	map05012	KEGG PATHWAY	2/50	21/4263	0.0246	0.1274
2	Arginine biosynthesis	map00220	KEGG PATHWAY	2/50	23/4263	0.0292	0.1424
2	Ether lipid metabolism	map00565	KEGG PATHWAY	2/50	25/4263	0.0341	0.1571
2	Ferroptosis	map04216	KEGG PATHWAY	2/50	29/4263	0.0448	0.1689
2	Diabetic cardiomyopathy	map05415	KEGG PATHWAY	2/50	39/4263	0.0759	0.2032
2	Central carbon metabolism in cancer	map05230	KEGG PATHWAY	2/50	37/4263	0.0692	0.2052
2	Glutathione metabolism	map00480	KEGG PATHWAY	2/50	38/4263	0.0725	0.2076
2	Glycerolipid metabolism	map00561	KEGG PATHWAY	2/50	38/4263	0.0725	0.2076
2	Neuroactive ligand-receptor interaction	map04080	KEGG PATHWAY	2/50	52/4263	0.1236	0.2385
2	Aminoacyl-tRNA biosynthesis	map00970	KEGG PATHWAY	2/50	52/4263	0.1236	0.2385
2	Pentose and glucuronate interconversions	map00040	KEGG PATHWAY	2/50	58/4263	0.1475	0.2662
2	Glyoxylate and dicarboxylate metabolism	map00630	KEGG PATHWAY	2/50	62/4263	0.164	0.2896
2	Bile secretion	map04976	KEGG PATHWAY	2/50	97/4263	0.3156	0.4092
3	Necroptosis	map04217	KEGG PATHWAY	3/50	10/4263	0.0002	0.0048
3	Protein digestion and absorption	map04974	KEGG PATHWAY	3/50	47/4263	0.0171	0.1094
3	Lysine degradation	map00310	KEGG PATHWAY	3/50	50/4263	0.0202	0.1199
3	Pyrimidine metabolism	map00240	KEGG PATHWAY	3/50	65/4263	0.0399	0.1655
3	Cysteine and methionine metabolism	map00270	KEGG PATHWAY	3/50	64/4263	0.0384	0.1676
4	Sphingolipid metabolism	map00600	KEGG PATHWAY	4/50	25/4263	0.0002	0.0037
4	Alanine, aspartate and glutamate metabolism	map00250	KEGG PATHWAY	4/50	28/4263	0.0003	0.0046
4	Phenylalanine metabolism	map00360	KEGG PATHWAY	4/50	60/4263	0.005	0.0465
4	Arginine and proline metabolism	map00330	KEGG PATHWAY	4/50	78/4263	0.0126	0.0874
4	Arachidonic acid metabolism	map00590	KEGG PATHWAY	1/50	75/4263	0.5904	0.6203
5	Sphingolipid signaling pathway	map04071	KEGG PATHWAY	5/50	15/4263	0	0
5	Purine metabolism	map00230	KEGG PATHWAY	5/50	95/4263	0.0047	0.0492
5	Retrograde endocannabinoid signaling	map04723	KEGG PATHWAY	2/50	19/4263	0.0203	0.1123
5	Linoleic acid metabolism	map00591	KEGG PATHWAY	2/50	28/4263	0.042	0.1659
5	alpha-Linolenic acid metabolism	map00592	KEGG PATHWAY	2/50	44/4263	0.0934	0.2154
5	Biosynthesis of cofactors	map01240	KEGG PATHWAY	5/50	327/4263	0.3373	0.4242
7	ABC transporters	map02010	KEGG PATHWAY	7/50	137/4263	0.001	0.0132
13	Choline metabolism in cancer	map05231	KEGG PATHWAY	4/50	11/4263	0	0.0002
13	Glycerophospholipid metabolism	map00564	KEGG PATHWAY	4/50	56/4263	0.0039	0.0466
