# Supplementary material for: Integrative proteomics and metabolomics approach to identify the key roles of icariin-mediated protective effects against cyclophosphamide-induced spermatogenesis dysfunction in mice
Source: Front Pharmacol. 2022 Dec 14;13:1040544. doi: 10.3389/fphar.2022.1040544 (PMC9794755; doi:10.3389/fphar.2022.1040544)
Supplement: Supplementary file 13 [file DataSheet10.XLSX]

## Sheet: Sheet1
Pathway_Id	pathway_name	PathwaytypeII	PathwaytypeI	P_of_Metabolite	P_of_Protein
map02010	ABC transporters	Membrane transport	Environmental Information Processing	0	0.542279
map04920	Adipocytokine signaling pathway	Endocrine system	Organismal Systems	0.1065	0.791812
map04933	AGE-RAGE signaling pathway in diabetic complications	Endocrine and metabolic disease	Human Diseases	0.1349	0.327153
map00250	Alanine, aspartate and glutamate metabolism	Amino acid metabolism	Metabolism	0.0009	0.155526
map05034	Alcoholism	Substance dependence	Human Diseases	0.0104	0.661701
map04925	Aldosterone synthesis and secretion	Endocrine system	Organismal Systems	0.2986	0.602307
map00592	alpha-Linolenic acid metabolism	Lipid metabolism	Metabolism	0.155	0.938701
map00520	Amino sugar and nucleotide sugar metabolism	Carbohydrate metabolism	Metabolism	0.2472	0.85853
map00970	Aminoacyl-tRNA biosynthesis	Translation	Genetic Information Processing	0.2009	0.794186
map05031	Amphetamine addiction	Substance dependence	Human Diseases	0.1349	0.59889
map04152	AMPK signaling pathway	Signal transduction	Environmental Information Processing	0.2986	0.977294
map01523	Antifolate resistance	Drug resistance: antineoplastic	Human Diseases	0.2396	0.883102
map04210	Apoptosis	Cell growth and death	Cellular Processes	0.0623	0.14053
map00590	Arachidonic acid metabolism	Lipid metabolism	Metabolism	0.3372	0.513785
map00330	Arginine and proline metabolism	Amino acid metabolism	Metabolism	0	0.235849
map00220	Arginine biosynthesis	Amino acid metabolism	Metabolism	0.0055	0.704956
map00053	Ascorbate and aldarate metabolism	Carbohydrate metabolism	Metabolism	0.0617	0.525203
map00410	beta-Alanine metabolism	Metabolism of other amino acids	Metabolism	0.0015	0.578527
map04976	Bile secretion	Digestive system	Organismal Systems	0.068	0.295873
_	Biosynthesis of cofactors	_	_	0.0329	0.812323
map00232	Caffeine metabolism	Biosynthesis of other secondary metabolites	Metabolism	0.2986	0.348601
map04024	cAMP signaling pathway	Signal transduction	Environmental Information Processing	0.0594	0.896598
map05230	Central carbon metabolism in cancer	Cancer: overview	Human Diseases	0.117	0.673557
map04022	cGMP-PKG signaling pathway	Signal transduction	Environmental Information Processing	0.0104	0.916286
_	Chemical carcinogenesis - reactive oxygen species	_	_	0.2303	0.931642
map05231	Choline metabolism in cancer	Cancer: overview	Human Diseases	0.0006	0.875783
map05030	Cocaine addiction	Substance dependence	Human Diseases	0.1065	0.950577
map04927	Cortisol synthesis and secretion	Endocrine system	Organismal Systems	0.1757	0.772029
map04934	Cushing syndrome	Endocrine and metabolic disease	Human Diseases	0.1889	0.313281
map00270	Cysteine and methionine metabolism	Amino acid metabolism	Metabolism	0.0813	0.772778
_	Diabetic cardiomyopathy	_	_	0.0032	0.874888
map04728	Dopaminergic synapse	Nervous system	Organismal Systems	0.1757	0.455323
map00565	Ether lipid metabolism	Lipid metabolism	Metabolism	0.3318	0.300652
map00061	Fatty acid biosynthesis	Lipid metabolism	Metabolism	0.609	0.977546
map00071	Fatty acid degradation	Lipid metabolism	Metabolism	0.5546	0.909909
map04216	Ferroptosis	Cell growth and death	Cellular Processes	0.001	0.26536
map04068	FoxO signaling pathway	Signal transduction	Environmental Information Processing	0.0773	0.761299
map00052	Galactose metabolism	Carbohydrate metabolism	Metabolism	0.1663	0.708247
map00480	Glutathione metabolism	Metabolism of other amino acids	Metabolism	0	0.569093
map00561	Glycerolipid metabolism	Lipid metabolism	Metabolism	0.1223	0.839276
map00564	Glycerophospholipid metabolism	Lipid metabolism	Metabolism	0.0117	0.568836
map00260	Glycine, serine and threonine metabolism	Amino acid metabolism	Metabolism	0.1893	0.938638
map00563	Glycosylphosphatidylinositol (GPI)-anchor biosynthesis	Glycan biosynthesis and metabolism	Metabolism	0.0623	0.72387
map00630	Glyoxylate and dicarboxylate metabolism	Carbohydrate metabolism	Metabolism	0.6337	0.995003
map00340	Histidine metabolism	Amino acid metabolism	Metabolism	0.0382	0.468247
map04931	Insulin resistance	Endocrine and metabolic disease	Human Diseases	0.036	0.578691
map05140	Leishmaniasis	Infectious disease: parasitic	Human Diseases	0.092	0.708247
map00591	Linoleic acid metabolism	Lipid metabolism	Metabolism	0.0727	0.657745
map04211	Longevity regulating pathway	Aging	Organismal Systems	0.1208	0.928359
map00310	Lysine degradation	Amino acid metabolism	Metabolism	0.5546	0.548801
map04916	Melanogenesis	Endocrine system	Organismal Systems	0.092	0.772029
map00980	Metabolism of xenobiotics by cytochrome P450	Xenobiotics biodegradation and metabolism	Metabolism	0.8611	0.602307
map05032	Morphine addiction	Substance dependence	Human Diseases	0.0066	0.602685
map04150	mTOR signaling pathway	Signal transduction	Environmental Information Processing	0.0623	0.41795
map04217	Necroptosis	Cell growth and death	Cellular Processes	0.0004	0.3225
map00524	Neomycin, kanamycin and gentamicin biosynthesis	Biosynthesis of other secondary metabolites	Metabolism	0.7315	0.348601
map04080	Neuroactive ligand-receptor interaction	Signaling molecules and interaction	Environmental Information Processing	0.009	0.65686
map04722	Neurotrophin signaling pathway	Nervous system	Organismal Systems	0.0773	0.648727
map00760	Nicotinate and nicotinamide metabolism	Metabolism of cofactors and vitamins	Metabolism	0.5894	0.525203
map04740	Olfactory transduction	Sensory system	Organismal Systems	0.1208	0.472071
map04913	Ovarian steroidogenesis	Endocrine system	Organismal Systems	0.3209	0.868212
map00770	Pantothenate and CoA biosynthesis	Metabolism of cofactors and vitamins	Metabolism	0.0116	0.238536
map04928	Parathyroid hormone synthesis, secretion and action	Endocrine system	Organismal Systems	0.1487	0.310828
map05012	Parkinson disease	Neurodegenerative disease	Human Diseases	0.0042	0.978275
map05200	Pathways in cancer	Cancer: overview	Human Diseases	0.3936	0.0341813
_	Pathways of neurodegeneration - multiple diseases	_	_	0.4034	0.988332
map00040	Pentose and glucuronate interconversions	Carbohydrate metabolism	Metabolism	0.0643	0.979132
map00360	Phenylalanine metabolism	Amino acid metabolism	Metabolism	0.0025	0.472071
map00400	Phenylalanine, tyrosine and tryptophan biosynthesis	Amino acid metabolism	Metabolism	0.4224	0.85506
map04151	PI3K-Akt signaling pathway	Signal transduction	Environmental Information Processing	0.0623	0.453326
map04917	Prolactin signaling pathway	Endocrine system	Organismal Systems	0.1623	0.684116
map00640	Propanoate metabolism	Carbohydrate metabolism	Metabolism	0.5398	0.975945
map05215	Prostate cancer	Cancer: specific types	Human Diseases	0.1623	0.589426
map04974	Protein digestion and absorption	Digestive system	Organismal Systems	0.0008	0.0110013
map00230	Purine metabolism	Nucleotide metabolism	Metabolism	0.0001	0.208081
map00240	Pyrimidine metabolism	Nucleotide metabolism	Metabolism	0.0005	0.207566
map04923	Regulation of lipolysis in adipocytes	Endocrine system	Organismal Systems	0.0012	0.800885
map04924	Renin secretion	Endocrine system	Organismal Systems	0.0292	0.844285
map04723	Retrograde endocannabinoid signaling	Nervous system	Organismal Systems	0.036	0.222338
map00740	Riboflavin metabolism	Metabolism of cofactors and vitamins	Metabolism	0.2755	0.575819
map04726	Serotonergic synapse	Nervous system	Organismal Systems	0.4927	0.458237
map00600	Sphingolipid metabolism	Lipid metabolism	Metabolism	0.0006	0.0217565
map04071	Sphingolipid signaling pathway	Signal transduction	Environmental Information Processing	0	0.959212
map00500	Starch and sucrose metabolism	Carbohydrate metabolism	Metabolism	0.4498	0.230748
map00140	Steroid hormone biosynthesis	Lipid metabolism	Metabolism	0.8002	0.791812
map04742	Taste transduction	Sensory system	Organismal Systems	0.4034	0.358899
map04714	Thermogenesis	Environmental adaptation	Organismal Systems	0.3098	0.958344
map00730	Thiamine metabolism	Metabolism of cofactors and vitamins	Metabolism	0.3936	0.145327
map04918	Thyroid hormone synthesis	Endocrine system	Organismal Systems	0.0433	0.772778
map00380	Tryptophan metabolism	Amino acid metabolism	Metabolism	0.7402	0.540827
map00350	Tyrosine metabolism	Amino acid metabolism	Metabolism	0.718	0.192222
map00130	Ubiquinone and other terpenoid-quinone biosynthesis	Metabolism of cofactors and vitamins	Metabolism	0.6837	0.248115
map04270	Vascular smooth muscle contraction	Circulatory system	Organismal Systems	0.2272	0.449955
map00750	Vitamin B6 metabolism	Metabolism of cofactors and vitamins	Metabolism	0.3737	0.777238
