# Supplementary material for: Integrative proteomics and metabolomics approach to identify the key roles of icariin-mediated protective effects against cyclophosphamide-induced spermatogenesis dysfunction in mice
Source: Front Pharmacol. 2022 Dec 14;13:1040544. doi: 10.3389/fphar.2022.1040544 (PMC9794755; doi:10.3389/fphar.2022.1040544)
Supplement: Supplementary file 14 [file DataSheet7.CSV]

Num	Pathway Description	Pathway_ID	Database	Ratio_in_study	Ratio_in_pop	Pvalue_uncorrected	Pvalue_corrected
1	Apoptosis	map04210	KEGG PATHWAY	1/69	4/4263	0.0632	0.1841
1	Glycosylphosphatidylinositol (GPI)-anchor biosynthesis	map00563	KEGG PATHWAY	1/69	4/4263	0.0632	0.1841
1	PI3K-Akt signaling pathway	map04151	KEGG PATHWAY	1/69	4/4263	0.0632	0.1841
1	mTOR signaling pathway	map04150	KEGG PATHWAY	1/69	4/4263	0.0632	0.1841
1	Neurotrophin signaling pathway	map04722	KEGG PATHWAY	1/69	5/4263	0.0784	0.1848
1	FoxO signaling pathway	map04068	KEGG PATHWAY	1/69	5/4263	0.0784	0.1848
1	Melanogenesis	map04916	KEGG PATHWAY	1/69	6/4263	0.0933	0.2008
1	Leishmaniasis	map05140	KEGG PATHWAY	1/69	6/4263	0.0933	0.2008
1	Adipocytokine signaling pathway	map04920	KEGG PATHWAY	1/69	7/4263	0.108	0.2228
1	Cocaine addiction	map05030	KEGG PATHWAY	1/69	7/4263	0.108	0.2228
1	Olfactory transduction	map04740	KEGG PATHWAY	1/69	8/4263	0.1225	0.2425
1	Longevity regulating pathway	map04211	KEGG PATHWAY	1/69	8/4263	0.1225	0.2425
1	Glutamatergic synapse	map04724	KEGG PATHWAY	1/69	8/4263	0.1225	0.2425
1	GABAergic synapse	map04727	KEGG PATHWAY	1/69	9/4263	0.1367	0.2506
1	Amphetamine addiction	map05031	KEGG PATHWAY	1/69	9/4263	0.1367	0.2506
1	AGE-RAGE signaling pathway in diabetic complications	map04933	KEGG PATHWAY	1/69	9/4263	0.1367	0.2506
1	Parathyroid hormone synthesis, secretion and action	map04928	KEGG PATHWAY	1/69	10/4263	0.1507	0.2618
1	Prolactin signaling pathway	map04917	KEGG PATHWAY	1/69	11/4263	0.1645	0.276
1	Prostate cancer	map05215	KEGG PATHWAY	1/69	11/4263	0.1645	0.276
1	Cortisol synthesis and secretion	map04927	KEGG PATHWAY	1/69	12/4263	0.178	0.2843
1	Dopaminergic synapse	map04728	KEGG PATHWAY	1/69	12/4263	0.178	0.2843
1	Cushing syndrome	map04934	KEGG PATHWAY	1/69	13/4263	0.1914	0.2961
1	Vascular smooth muscle contraction	map04270	KEGG PATHWAY	1/69	16/4263	0.2301	0.3452
1	Antifolate resistance	map01523	KEGG PATHWAY	1/69	17/4263	0.2427	0.3533
1	Proximal tubule bicarbonate reclamation	map04964	KEGG PATHWAY	1/69	17/4263	0.2427	0.3533
1	Nitrogen metabolism	map00910	KEGG PATHWAY	1/69	19/4263	0.2671	0.3672
1	Riboflavin metabolism	map00740	KEGG PATHWAY	1/69	20/4263	0.279	0.3784
1	Thermogenesis	map04714	KEGG PATHWAY	1/69	23/4263	0.3136	0.4032
1	Aldosterone synthesis and secretion	map04925	KEGG PATHWAY	1/69	22/4263	0.3023	0.4044
1	Caffeine metabolism	map00232	KEGG PATHWAY	1/69	22/4263	0.3023	0.4044
1	AMPK signaling pathway	map04152	KEGG PATHWAY	1/69	22/4263	0.3023	0.4044
1	Ovarian steroidogenesis	map04913	KEGG PATHWAY	1/69	24/4263	0.3248	0.4122
1	Ether lipid metabolism	map00565	KEGG PATHWAY	1/69	25/4263	0.3358	0.4208
1	Mineral absorption	map04978	KEGG PATHWAY	1/69	29/4263	0.378	0.462
1	Pathways in cancer	map05200	KEGG PATHWAY	1/69	31/4263	0.3981	0.4806
1	Thiamine metabolism	map00730	KEGG PATHWAY	1/69	31/4263	0.3981	0.4806
1	Taste transduction	map04742	KEGG PATHWAY	1/69	32/4263	0.4079	0.4808
1	Pathways of neurodegeneration - multiple diseases	map05022	KEGG PATHWAY	1/69	32/4263	0.4079	0.4808
1	Phenylalanine, tyrosine and tryptophan biosynthesis	map00400	KEGG PATHWAY	1/69	34/4263	0.4271	0.4916
1	Starch and sucrose metabolism	map00500	KEGG PATHWAY	1/69	37/4263	0.4547	0.5174
1	Serotonergic synapse	map04726	KEGG PATHWAY	1/69	42/4263	0.4978	0.56
1	Propanoate metabolism	map00640	KEGG PATHWAY	1/69	48/4263	0.5451	0.6063
1	Lysine degradation	map00310	KEGG PATHWAY	1/69	50/4263	0.5599	0.6159
1	Fatty acid degradation	map00071	KEGG PATHWAY	1/69	50/4263	0.5599	0.6159
1	Nicotinate and nicotinamide metabolism	map00760	KEGG PATHWAY	1/69	55/4263	0.5948	0.64
1	Fatty acid biosynthesis	map00061	KEGG PATHWAY	1/69	58/4263	0.6144	0.654
1	Ubiquinone and other terpenoid-quinone biosynthesis	map00130	KEGG PATHWAY	1/69	71/4263	0.6891	0.7258
1	Tyrosine metabolism	map00350	KEGG PATHWAY	1/69	78/4263	0.7232	0.7537
1	Neomycin, kanamycin and gentamicin biosynthesis	map00524	KEGG PATHWAY	1/69	81/4263	0.7367	0.7597
1	Tryptophan metabolism	map00380	KEGG PATHWAY	1/69	83/4263	0.7453	0.7607
1	Steroid hormone biosynthesis	map00140	KEGG PATHWAY	1/69	99/4263	0.805	0.8132
1	Metabolism of xenobiotics by cytochrome P450	map00980	KEGG PATHWAY	1/69	121/4263	0.8651	0.8651
2	Morphine addiction	map05032	KEGG PATHWAY	2/69	8/4263	0.0068	0.0354
2	Alcoholism	map05034	KEGG PATHWAY	2/69	10/4263	0.0107	0.0504
2	cGMP-PKG signaling pathway	map04022	KEGG PATHWAY	2/69	10/4263	0.0107	0.0504
2	Renin secretion	map04924	KEGG PATHWAY	2/69	17/4263	0.03	0.1101
2	Insulin resistance	map04931	KEGG PATHWAY	2/69	19/4263	0.037	0.1307
2	Thyroid hormone synthesis	map04918	KEGG PATHWAY	2/69	21/4263	0.0445	0.1421
2	Vitamin B6 metabolism	map00750	KEGG PATHWAY	2/69	29/4263	0.0792	0.1783
2	cAMP signaling pathway	map04024	KEGG PATHWAY	2/69	25/4263	0.061	0.183
2	Glycerolipid metabolism	map00561	KEGG PATHWAY	2/69	38/4263	0.1252	0.2339
2	Galactose metabolism	map00052	KEGG PATHWAY	2/69	46/4263	0.1701	0.2761
2	Glycine, serine and threonine metabolism	map00260	KEGG PATHWAY	2/69	50/4263	0.1935	0.2948
2	Chemical carcinogenesis - reactive oxygen species	map05208	KEGG PATHWAY	2/69	57/4263	0.2353	0.3477
2	Glyoxylate and dicarboxylate metabolism	map00630	KEGG PATHWAY	2/69	62/4263	0.2655	0.3702
3	Necroptosis	map04217	KEGG PATHWAY	3/69	10/4263	0.0004	0.0044
3	Regulation of lipolysis in adipocytes	map04923	KEGG PATHWAY	3/69	14/4263	0.0013	0.0092
3	Parkinson disease	map05012	KEGG PATHWAY	3/69	21/4263	0.0044	0.0241
3	Pantothenate and CoA biosynthesis	map00770	KEGG PATHWAY	3/69	30/4263	0.0121	0.0519
3	Central carbon metabolism in cancer	map05230	KEGG PATHWAY	3/69	37/4263	0.0213	0.0811
3	Histidine metabolism	map00340	KEGG PATHWAY	3/69	47/4263	0.0396	0.1308
3	Aminoacyl-tRNA biosynthesis	map00970	KEGG PATHWAY	3/69	52/4263	0.0511	0.158
3	Ascorbate and aldarate metabolism	map00053	KEGG PATHWAY	3/69	57/4263	0.0639	0.1665
3	Pentose and glucuronate interconversions	map00040	KEGG PATHWAY	3/69	58/4263	0.0666	0.1691
3	Cysteine and methionine metabolism	map00270	KEGG PATHWAY	3/69	64/4263	0.0841	0.185
3	Amino sugar and nucleotide sugar metabolism	map00520	KEGG PATHWAY	3/69	108/4263	0.254	0.3593
4	Arginine biosynthesis	map00220	KEGG PATHWAY	4/69	23/4263	0.0004	0.0049
4	Sphingolipid metabolism	map00600	KEGG PATHWAY	4/69	25/4263	0.0006	0.0051
4	Ferroptosis	map04216	KEGG PATHWAY	4/69	29/4263	0.0011	0.0084
4	beta-Alanine metabolism	map00410	KEGG PATHWAY	4/69	32/4263	0.0016	0.0106
4	Diabetic cardiomyopathy	map05415	KEGG PATHWAY	4/69	39/4263	0.0034	0.0197
4	Neuroactive ligand-receptor interaction	map04080	KEGG PATHWAY	4/69	52/4263	0.0095	0.047
4	Bile secretion	map04976	KEGG PATHWAY	4/69	97/4263	0.0709	0.1756
5	Sphingolipid signaling pathway	map04071	KEGG PATHWAY	5/69	15/4263	0	0.0001
5	Alanine, aspartate and glutamate metabolism	map00250	KEGG PATHWAY	5/69	28/4263	0.0001	0.0012
5	Phenylalanine metabolism	map00360	KEGG PATHWAY	5/69	60/4263	0.0026	0.0163
5	Retrograde endocannabinoid signaling	map04723	KEGG PATHWAY	2/69	19/4263	0.037	0.1307
5	Linoleic acid metabolism	map00591	KEGG PATHWAY	2/69	28/4263	0.0745	0.1799
5	alpha-Linolenic acid metabolism	map00592	KEGG PATHWAY	2/69	44/4263	0.1587	0.2708
5	Arachidonic acid metabolism	map00590	KEGG PATHWAY	2/69	75/4263	0.3437	0.4253
6	Protein digestion and absorption	map04974	KEGG PATHWAY	6/69	47/4263	0.0001	0.0011
7	Glutathione metabolism	map00480	KEGG PATHWAY	7/69	38/4263	0	0.0001
7	Pyrimidine metabolism	map00240	KEGG PATHWAY	7/69	65/4263	0.0001	0.001
8	Purine metabolism	map00230	KEGG PATHWAY	9/69	95/4263	0	0.0003
9	Arginine and proline metabolism	map00330	KEGG PATHWAY	9/69	78/4263	0	0.0001
11	Biosynthesis of cofactors	map01240	KEGG PATHWAY	11/69	327/4263	0.0148	0.0586
12	ABC transporters	map02010	KEGG PATHWAY	12/69	137/4263	0	0.0001
12	Choline metabolism in cancer	map05231	KEGG PATHWAY	3/69	11/4263	0.0006	0.0055
13	Glycerophospholipid metabolism	map00564	KEGG PATHWAY	4/69	56/4263	0.0123	0.0506
