# Supplementary material for: Integrative proteomics and metabolomics approach to identify the key roles of icariin-mediated protective effects against cyclophosphamide-induced spermatogenesis dysfunction in mice
Source: Front Pharmacol. 2022 Dec 14;13:1040544. doi: 10.3389/fphar.2022.1040544 (PMC9794755; doi:10.3389/fphar.2022.1040544)
Supplement: Supplementary file 15 [file DataSheet12.XLSX]

## Sheet: Sheet1
Oligonucleotide	Sequence (5'-3')	Tm (°C)	PCR product size
IAPs F-mouse	GCCTGGTCAGAACACAGGAG	60.32	346
IAPs F-mouse	CCAATAGGTATTTGCACCCTGG	59.04
Casp8 F-mouse	CTGCGGGAAAAGGGGATGTT	60.61	283
Casp8 R-mouse	TTTCAAGCAGGCTCAAGTCA	57.65
Hsp90 F-mouse	TCTAATGCTTCAGATGCCCTGG	60.16	300
Hsp90 R-mouse	AACCACTTTCTCTGCAACTAGA	57.31
USP21 F-mouse	AAGAAACTGGAGCTGGGTCG	59.96	193
USP21 R-mouse	CTCCCAAGGCAATCCCCATT	60.03
CypD F-mouse	TGCCAAAGACTGCAGAGAACT	59.86	166
CypD R-mouse	GGAAAGCGGCTTCCGTAGAT	60.18	166
ESCRT-III F-mouse	AAGAAGACTGTGGACGATGTCATA	59.54	191
ESCRT-III R-mouse	TTCCGTAGGTGGACAAGCTG	59.68	191
TRAF25F-mouse	GCATCCATTCTCTCCAGCTCT	59.58	256
TRAF25R-mouse	CCAGGCCTTTACATGCAGGA	60.03	256
FAF F-mouse	GCCATCCAGGCAGATTGTAGA	59.86	288
FAF R-mouse	CCAGCATGGCTGGATGATGA	60.18	288
GAPDH F-mouse	CAGGAGAGTGTTTCCTCGTCC	60.07	247
GAPDH R-mouse	GATGGGCTTCCCGTTGATGA	60.11	247
