# Supplementary material for: Integrative proteomics and metabolomics approach to identify the key roles of icariin-mediated protective effects against cyclophosphamide-induced spermatogenesis dysfunction in mice
Source: Front Pharmacol. 2022 Dec 14;13:1040544. doi: 10.3389/fphar.2022.1040544 (PMC9794755; doi:10.3389/fphar.2022.1040544)
Supplement: Supplementary file 16 [file DataSheet1.CSV]

C4
Accession	Con_2	Con_1	Con_3	Mod_1	Mod_2	Mod_3	ICA_3	ICA_1	ICA_2
O70252	0.803381658	-0.26864673	0.04926367	-0.057538656	-0.639942901	-1.18697486	0.144004287	-1.120125875	2.276579407
Q99MQ4	-0.707093202	-0.707093202	-0.707093202	-0.707093202	-0.707093202	-0.707093202	1.404092717	1.409413508	1.429052984
P20108	-1.643382099	-0.839681308	-0.563964464	-1.114486703	0.89000025	0.180371268	1.126905696	0.909906637	1.054330723
A0A1B0GRP8	-0.534160283	1.947640872	-0.534160283	-0.534160283	-0.534160283	-0.534160283	-0.534160283	-0.534160283	1.791481113
F6SMY7	-0.353553391	-0.353553391	-0.353553391	-0.353553391	-0.353553391	-0.353553391	2.828427125	-0.353553391	-0.353553391
A0A2I3BQ30	0.902007455	-1.11769389	-1.11769389	0.89860632	-1.11769389	-1.11769389	0.937780205	0.835158296	0.897223282
Q3TYK4	1.318822544	0.238094231	-0.355948461	-0.895162688	-1.10445052	-1.310256241	0.910059232	-0.347310679	1.546152582
Q6ZWX6	0.062921218	-1.552067092	0.76629858	0.356383583	-0.851972306	-0.778541654	1.228098933	-0.7854127	1.554291439
A0A5F8MP92	-0.881407855	0.566904637	-0.104706072	-0.202473757	-0.871748172	-0.157233088	1.459793989	-1.472349742	1.66322006
A0A1B0GR08	0.927001143	-1.117596005	-1.117596005	0.823363838	-1.117596005	-1.117596005	0.892199511	0.904542896	0.92327663
P50428	0.005605915	0.676341537	0.867743419	-1.304646334	-1.102600516	-0.560889354	1.37193061	-1.13299733	1.179512055
A0A0A0MQH6	1.222664498	0.771471971	-0.250194027	-0.241879359	-0.034693113	-1.558582799	0.545405361	-1.633834241	1.179641708
A0A140LJ61	-0.353553391	-0.353553391	-0.353553391	-0.353553391	-0.353553391	-0.353553391	-0.353553391	-0.353553391	2.828427125
Q3TD51	-0.925570371	1.752475831	0.824393624	-1.195457886	-1.007061013	-0.907295191	0.205507821	0.239980545	1.013026639
D3YZL8	-1.114751466	0.775885271	-1.114751466	0.756551071	-1.114751466	-1.114751466	0.978427947	0.973799083	0.974342494
A2ATR8	0.90355698	-1.117858418	-1.117858418	0.847932261	-1.117858418	-1.117858418	0.908249511	0.897801551	0.91389337
B7FAU9	-1.108778368	-1.146420759	-0.869577197	-0.651134407	0.148789995	-0.276099946	1.048190254	1.469453455	1.385576973
Q9D7A8	-0.707057015	-0.707057015	-0.707057015	-0.707057015	-0.707057015	-0.707057015	1.385451508	1.43259769	1.424292892
P62962	-0.609617147	1.530694198	0.586644481	-0.200537904	-1.038292867	-1.950742377	0.514935383	0.394352435	0.772563797
Q14DK4	1.163404177	-0.894182807	-0.894182807	-0.894182807	-0.894182807	-0.894182807	1.093763331	1.138663144	1.075083383
P70318	-0.740168756	-0.607860096	-1.24958654	-1.163577094	2.110787011	0.306474052	0.466256305	0.351149924	0.526525194
A0A0U1RP69	0.883875045	-0.890827817	-0.890827817	-0.890827817	-0.890827817	-0.890827817	1.226286236	1.171932328	1.172045475
E9QLK3	-1.116474076	0.946774853	-1.116474076	0.902212829	-1.116474076	-1.116474076	0.908398361	0.757093657	0.951416603
P48962	-0.113736464	-0.469152791	-1.213900674	-0.759550276	-0.680765544	-0.42845943	1.880668633	0.207018972	1.577877573
P05480	-1.254295571	-1.694823889	-0.323397415	1.137120921	-0.356929694	-0.15191543	0.291123347	0.900087083	1.453030648
A3KGU5	0.540221339	0.840435084	-1.42676015	-0.791108774	0.338184432	-1.30389284	1.557025827	0.854816822	-0.60892174
P62702	0.674232604	1.225310277	-0.831840621	0.050773635	-1.45869582	-1.359082445	-0.063901147	1.520375222	0.242828295
A0A338P731	1.493596981	0.655290469	-0.314959026	0.36769271	-2.026040261	-0.688459471	0.416505498	0.86929222	-0.77291912
A0A2X0SSA9	-0.468058802	-1.189163085	0.140129845	-0.76074724	-0.69469286	-0.912683643	1.735109207	1.33075494	0.819351638
P97927	0.77745694	0.694226687	0.787622727	-1.411940276	-1.411940276	-1.411940276	0.711014379	0.688641609	0.576858486
A0A494B9D8	-0.551493335	-0.766387599	-1.143297916	1.059497071	0.464005349	-0.529539692	2.166124986	-0.700733153	0.00182429
A0A0R4J050	-0.534465021	-0.534465021	-0.534465021	-0.534465021	1.839523225	-0.534465021	1.90173192	-0.534465021	-0.534465021
Q3TZJ2	-0.223303579	-0.887781444	-1.457318716	-0.716729085	0.000751049	-0.379871561	1.196244727	0.561819977	1.906188632
Q6PIX9	-0.643958814	-0.604226625	-1.149907875	0.29885657	-1.539660638	0.040220184	0.999628415	1.12680054	1.472248244
P19536	0.568795841	-0.505990555	0.253719665	-0.899099265	-0.871481526	-0.920185118	1.413643258	-0.839115748	1.799713448
Q9D9Z7	-0.706881797	-0.706881797	-0.706881797	-0.706881797	-0.706881797	-0.706881797	1.444330993	1.351978799	1.44498099
A0A3B2WCL5	-1.018216241	0.215544779	-1.814321136	0.246653932	-1.085709847	1.139930415	0.330240953	0.942657092	1.043220055
A0A140LIA8	1.818904391	0.711420212	-0.316505741	-0.962002261	-1.263744114	-1.323967055	0.069955662	0.589891228	0.676047678
Q80Y48	-0.892839642	-0.892839642	-0.892839642	1.025145321	-0.892839642	-0.892839642	1.247572633	1.148340526	1.043139731
A2AN61	-0.892272051	1.011214187	-0.892272051	-0.892272051	-0.892272051	-0.892272051	1.04388737	1.125806938	1.280451758
K3W4R2	-0.860123347	-0.038535016	-0.972489225	-0.562553558	-0.336706437	-0.517670145	0.012100224	2.428237687	0.847739819
Q04857	-1.230783741	-0.796737014	-0.950523732	-0.324401137	-0.383784265	-0.384119133	1.255864811	1.340327696	1.474156514
D3Z3D0	-0.534396593	-0.534396593	-0.534396593	-0.534396593	1.916425302	-0.534396593	1.824350852	-0.534396593	-0.534396593
Q3U2B5	0.135012255	0.399154045	0.102949475	-1.476855779	-0.36304576	-1.435114262	2.065499525	0.354323408	0.218077091
E9PX70	-0.707100274	-0.707100274	-0.707100274	-0.707100274	-0.707100274	-0.707100274	1.419993152	1.418897096	1.403711398
B7ZNJ7	-0.894295636	-0.894295636	-0.894295636	-0.894295636	1.1502463	-0.894295636	1.133167744	1.104722304	1.083341831
B2RWX2	-0.706966684	-0.706966684	-0.706966684	-0.706966684	-0.706966684	-0.706966684	1.365596499	1.44363652	1.432567083
P34928	-1.117626755	0.879892928	-1.117626755	0.902330591	-1.117626755	-1.117626755	0.831935112	0.921138911	0.935209476
A0A0R4IZZ6	-0.894303913	-0.894303913	-0.894303913	-0.894303913	1.095094203	-0.894303913	1.133112028	1.092493159	1.150820175
D3YVJ6	0.018043482	0.677115353	-0.026269679	-1.063300358	-1.768674151	-0.512028233	0.853647046	0.007426326	1.814040212
Q6NS46	0.886314968	-1.117737122	-1.117737122	-1.117737122	-1.117737122	0.892519599	0.922306099	0.928211206	0.841596616
A0A0N4SUV6	0.919173756	-0.625534576	0.170445574	-1.264983698	-1.550460635	-0.477021767	0.208720659	1.191008344	1.428652343
F8WHM5	-0.353553391	-0.353553391	-0.353553391	-0.353553391	-0.353553391	-0.353553391	2.828427125	-0.353553391	-0.353553391
A0A5F8MPX8	0.530771811	0.530395037	0.54218021	0.530371692	-1.870774798	-1.870774798	0.543804235	0.519506665	0.544519945
Q3TJX0	-0.352496069	-0.671657245	-1.209122481	0.663298768	-1.826673427	0.857308811	0.651577637	1.293586552	0.594177455
Q8R404	-1.308084899	-0.905895014	-0.182811519	-0.718458991	0.471981075	-0.465157355	2.26107026	0.487247305	0.360109139
Q06138	-1.004417223	-0.902343603	0.391142823	-1.955336644	1.044364248	-0.053474127	1.017228104	0.765576568	0.697259854
D3YWG8	-0.534511697	1.884267746	-0.534511697	-0.534511697	-0.534511697	-0.534511697	-0.534511697	-0.534511697	1.857314132
Q8CGW9	-0.894389763	1.139596601	-0.894389763	-0.894389763	-0.894389763	-0.894389763	1.105743921	1.120104508	1.106503783
P01027	-0.640378224	-1.106702209	-0.528209977	-0.462729541	-0.680689013	-0.713289058	1.595277651	1.006161004	1.530559368
G3X8X7	1.378431768	-0.707030672	-0.707030672	-0.707030672	1.427805968	-0.707030672	1.435946293	-0.707030672	-0.707030672
Q60675	0.509046417	0.478677411	0.56466928	0.516751277	-1.869916192	-1.869916192	0.547287575	0.594451724	0.528948702
A2AUD5	-1.158647318	-1.415090687	-1.068650799	0.587297284	-0.712993222	0.996851717	0.743120353	1.183173259	0.844939413
Q6TNG5	0.210206688	0.152927166	-0.825803448	-0.430114057	-0.593097247	-0.255800475	0.893679812	-1.377396154	2.225397716
A0A0R4J0R7	-0.661268072	-1.06522341	-0.698283788	-0.854017942	0.497962175	0.202836317	0.173936222	-0.023116742	2.427175239
H9KV21	0.544650216	0.483713147	0.71801086	-0.720817457	-0.157067152	-1.858778123	0.407046147	-1.053511106	1.636753468
A0A1B0GS58	1.301233826	0.933046466	-0.841517813	0.952487282	-0.970459651	-1.881328716	0.413467435	-0.240130123	0.333201294
P61971	-1.615424627	-0.47665228	-0.566941437	-1.234606732	1.207880201	0.04505642	0.928407557	1.370256834	0.342024063
Q3U0C4	0.925957985	-1.117893241	-1.117893241	0.913147982	-1.117893241	-1.117893241	0.883465371	0.876367621	0.872634007
A0A1Y7VJW9	-1.102826256	-1.188368006	-0.707836227	-0.114725423	-0.241104066	-0.652106392	1.45413707	1.2988248	1.254004501
P24815	-0.21018628	-0.845061728	-1.458445718	-0.296591212	-0.397736931	-0.667708016	1.412521716	0.787915769	1.675292401
P21956	-0.894414939	1.111986349	-0.894414939	-0.894414939	-0.894414939	-0.894414939	1.109357994	1.12167555	1.129054802
O88958	0.332950289	-0.392834032	0.099131352	1.242187288	-2.257119855	-0.589564157	0.364570021	-0.06526802	1.265947115
A0A1L1SR11	0.651986856	0.713328791	0.697525563	-1.413875349	-1.413875349	-1.413875349	0.723218923	0.731029419	0.724536495
A0A1L1SU27	0.725628029	0.707845879	0.711708821	-1.414106352	-1.414106352	-1.414106352	0.682720137	0.721439117	0.692977072
Q67E05	0.569399713	0.545375613	0.566383571	0.502427528	-1.870200685	-1.870200685	0.483037136	0.537175838	0.536601972
Q9D4H1	0.510787738	-2.442486703	-0.011938876	0.161820818	0.000803646	-0.063182614	0.936792712	-0.398871658	1.306274935
A0A1L1SS27	0.102538363	-1.524272382	-0.927686746	-0.013902251	-0.396721603	-0.798061314	1.776277107	0.524597349	1.257231478
B2RXR2	0.674900307	1.501816533	-0.156160288	-1.157817985	-0.256783278	-0.264214017	-0.566318974	-1.378088065	1.602665767
A0A2R8VKC7	1.460298604	-0.379812687	0.161807109	0.018595909	-2.448743435	0.263211675	0.540447069	-0.172066879	0.556262635
A0A1B0GSX0	-0.327144774	-0.297281237	-1.241821588	1.113995961	-1.923618726	1.121859543	0.773388696	0.67297601	0.107646115
A2AI92	-0.53445484	-0.53445484	-0.53445484	-0.53445484	1.904339134	-0.53445484	1.836844749	-0.53445484	-0.53445484
A0A1Y7VKY1	-1.682438805	-0.041305101	-1.279295063	0.716967509	-1.074457055	0.70048442	0.976555803	0.817338693	0.866149599
B1AZ14	-0.794943345	-0.337718637	0.334141087	0.561608638	-1.9372721	1.140204649	1.341566621	-0.834514026	0.526927112
H3BLB1	-0.70707529	-0.70707529	-0.70707529	-0.70707529	-0.70707529	-0.70707529	1.436770632	1.406971124	1.398709982
B1Q2L7	0.714579186	0.687912934	0.704615614	-1.414091536	-1.414091536	-1.414091536	0.711161025	0.688999922	0.735005927
P17809	0.731262064	0.711960092	0.661281426	-1.41397555	-1.41397555	-1.41397555	0.707322034	0.705151256	0.724949777
D4N6R6	-1.013448125	-0.307779506	-0.136848423	-1.298592757	-0.466454191	-0.740456183	1.474272694	0.984397814	1.504908679
Q3THK7	-0.450280972	0.080877493	-0.250111295	-1.260696033	0.219910565	-0.046275941	-0.732750396	-0.117537776	2.556864357
D3YTR3	0.617289936	0.931946703	0.870923299	-1.042618918	-1.065608364	-1.131891113	0.996403746	-1.201726417	1.025281129
P49182	1.020540907	-0.893789836	-0.893789836	-0.893789836	-0.893789836	-0.893789836	1.15439245	1.15963099	1.134384831
A0A2K6EDM5	-1.117824274	-1.117824274	0.843498358	0.90020549	-1.117824274	-1.117824274	0.903752585	0.916922987	0.906917674
Q6P069	-0.353553391	-0.353553391	-0.353553391	-0.353553391	-0.353553391	-0.353553391	2.828427125	-0.353553391	-0.353553391
G3X9H5	0.61017412	0.461620549	0.573603436	0.482117473	-1.86571205	-1.86571205	0.433577406	0.48886883	0.681462285
Q5SYL3	0.463493845	0.524620782	0.490074175	0.494784385	-1.868927808	-1.868927808	0.5761787	0.612922422	0.575781309
Q6PGC1	-1.117607537	0.919494154	-1.117607537	0.828175665	-1.117607537	-1.117607537	0.922812965	0.877836407	0.922110957
G3X9Z7	0.378279059	1.80646016	-0.550634205	0.119766871	-1.056339366	-1.441869919	1.338131134	-0.535991369	-0.057802365
A0A3B2WBM3	0.446008131	1.35473919	-0.713244558	-0.884797971	-0.941415707	-0.86840675	0.983704587	-0.886580314	1.509993392
F8WIU7	-0.706973373	-0.706973373	-0.706973373	-0.706973373	-0.706973373	-0.706973373	1.442156934	1.433022876	1.366660425
P16460	-0.516394877	0.042252428	0.112713711	-1.587064748	0.770133436	-1.684648262	0.908407373	0.84789699	1.106703949
Q9JJL8	0.563123234	0.517403512	0.556208234	0.567506161	-1.870254313	-1.870254313	0.483864219	0.534910784	0.517492481
Q99LX3	-0.894361811	-0.894361811	-0.894361811	-0.894361811	1.124951736	-0.894361811	1.141206026	1.114408787	1.091242506
Q9CPU0	0.776989094	-0.336766005	-1.033188966	-0.132817169	1.049301146	-1.147863129	1.913330509	-1.057013854	-0.031971627
P29788	1.130967832	-0.894359618	-0.894359618	-0.894359618	-0.894359618	-0.894359618	1.092138405	1.109474547	1.139217304
Q6KAT3	1.789343566	0.160525048	0.151835824	-1.027636091	-0.671987193	-1.823544072	0.587305332	0.082658025	0.75149956
Q8C3I8	0.547497437	0.403349367	0.636909077	0.577723823	-1.867350433	-1.867350433	0.478416978	0.532500701	0.558303483
A0A0A6YXH3	0.13859275	0.561008725	-1.446765473	0.57885509	-0.715741855	-1.420045283	1.304347798	-0.36844933	1.368197579
Q9JIB0	-1.114007688	-1.114007688	0.943490401	0.666052546	-1.114007688	-1.114007688	0.97845376	0.934035908	0.933998135
B1AQY9	-1.144413947	0.283689336	0.812760788	-1.467804259	0.455820526	-1.511662073	0.611784415	1.039810263	0.920014952
Q3TZ89	-0.706757698	-0.706757698	-0.706757698	-0.706757698	-0.706757698	-0.706757698	1.405416094	1.351286762	1.483843331
B2RWE8	0.975139043	0.411015642	-0.422334251	-0.553930782	-0.615298018	-1.124808823	0.894057212	-1.340239918	1.776399894
I7HJS7	-0.707091656	-0.707091656	-0.707091656	-0.707091656	-0.707091656	-0.707091656	1.398371995	1.424327306	1.419850636
A2ACC6	-0.889771317	-0.889771317	1.030745547	-0.889771317	-0.889771317	-0.889771317	1.017516873	1.023758319	1.376835847
A0A0A0MQC6	1.118588237	-0.496336289	-1.001197684	-0.942355054	-0.831146544	-1.083343509	1.050340887	0.734792492	1.450657462
A8DUK4	-0.527077603	0.260124937	-0.287992865	-1.486804644	-0.777502628	-0.9555056	1.008073201	1.381116254	1.385568947
Q91YE7	0.600110741	0.498700392	0.566975263	0.482173606	-1.869811468	-1.869811468	0.523808268	0.521866229	0.545988435
Q99KA2	-0.432618338	-1.042701148	-0.901371669	-0.013001161	0.280268286	-0.339187337	1.980281716	-0.925187452	1.393517103
Q06890	-0.653171843	-0.148938222	0.387004934	-1.057819403	-0.400867727	-1.333854788	1.52060185	1.739980901	-0.052935702
Q99M31	-0.804650632	-0.987989079	0.964073151	-0.997737566	-0.510370507	-1.086034323	0.943082903	1.394524041	1.085102013
A0A087WSG3	1.835630095	1.125704177	0.345737392	-0.782526366	-1.452432686	-1.203396214	-0.165403951	0.114601896	0.182085657
Q78T54	-0.894402451	-0.894402451	-0.894402451	1.13357643	-0.894402451	-0.894402451	1.102094869	1.117118195	1.119222762
Q8BLN5	-0.467332479	-0.7518325	-0.856034899	-1.184535341	0.854023267	-1.007976699	0.909066383	1.683639151	0.820983117
Q8VDG5	0.973657595	1.177923736	0.342315825	-0.010411515	-2.434246906	-0.151977612	0.647867617	-0.149625923	-0.395502816
A6X941	0.893721594	-1.117898685	-1.117898685	-1.117898685	-1.117898685	0.864689538	0.881884964	0.926498092	0.904800551
Q8C552	-0.89424086	-0.89424086	1.069200528	-0.89424086	-0.89424086	-0.89424086	1.139670485	1.147778316	1.114554969
F6U6Z2	-1.695489627	-1.223868954	0.830866051	-0.374654786	-0.028065292	-0.553342498	0.500494162	1.232268215	1.31179273
F6ZFT1	1.141189072	-0.894371323	-0.894371323	-0.894371323	-0.894371323	-0.894371323	1.094894068	1.112756048	1.123017428
Q5SUR0	0.224549078	-0.256417011	-1.223813386	0.384833086	0.202969183	-0.8539914	1.392910853	1.567642895	-1.438683297
O09159	1.480339204	0.716961	0.180178277	-1.417105225	-0.115230342	-1.898704606	-0.050315189	0.66091188	0.442965
Q8R2U6	-0.707097983	-0.707097983	-0.707097983	-0.707097983	-0.707097983	-0.707097983	1.403848037	1.413741878	1.424997982
A0A087WPI4	0.491983766	0.852307379	0.899922713	-0.411944178	-1.8097709	-0.962760002	0.306464325	-0.813370999	1.447167895
A0A1B0GR60	0.759076021	0.777108053	0.681831217	-1.413076953	-1.413076953	-1.413076953	0.692402989	0.698758186	0.630054392
F8WHS8	0.687126667	0.925002552	-0.337899012	-0.216390087	-2.369514413	-0.36660313	1.299962795	0.169584936	0.208729691
Q3TPC5	-0.353553391	-0.353553391	-0.353553391	-0.353553391	-0.353553391	-0.353553391	2.828427125	-0.353553391	-0.353553391
B1AXI9	0.76994723	0.030665479	0.058689788	-0.828518091	-1.361112096	-1.108390428	-0.076481377	0.401376923	2.113822571
E9QLE5	1.063870284	-0.16099859	0.956479747	-0.722998809	-1.237599199	-1.513761411	1.576870199	-0.198079022	0.236216801
F6RR02	-0.418050436	1.043098285	0.397226736	-1.188109908	-0.036602408	-0.464580316	1.268587312	-1.743066575	1.141497311
P62876	0.496716329	0.523558253	0.524117294	0.572753272	-1.870481413	-1.870481413	0.54038765	0.535240656	0.548189374
Q61033	-1.229861714	-1.636504431	-0.406793103	0.810321695	-0.17008791	-0.324207573	0.501648848	1.769405377	0.686078811
Q9D9M0	-0.350477875	1.221388484	1.204410228	0.374967931	-2.090780949	-1.012724511	-0.189331695	0.477861257	0.364687129
A0A0R4J0L7	0.550036142	0.563616422	0.57621362	0.478309488	-1.870159312	-1.870159312	0.523282996	0.532312574	0.516547382
J3QMG3	-0.881117792	0.898502629	-0.173204851	-0.500973475	-1.428664459	-0.956751487	0.177572335	1.283506944	1.581130155
Q8CI43	1.020438316	-0.893360367	-0.893360367	-0.893360367	-0.893360367	-0.893360367	1.213361398	1.078773088	1.154229033
A0A1L1STG9	-0.353553391	-0.353553391	-0.353553391	-0.353553391	-0.353553391	-0.353553391	-0.353553391	-0.353553391	2.828427125
Q8C547	-1.184345164	0.860602049	-0.897445239	0.009724334	-0.613685887	-1.384195066	1.425924945	1.151542974	0.631877052
A0A0R4J034	-0.85140847	-1.717401042	-0.515995579	-0.550840156	1.388768698	-0.285883579	0.493488162	1.479368189	0.559903777
F6XC25	-0.579225783	1.875837342	-0.923358685	-0.490486591	-0.396287621	-0.754746063	1.455545871	-0.864913346	0.677634877
P16015	0.744827447	-1.115147566	-1.115147566	-1.115147566	0.808812003	-1.115147566	0.965716004	0.966424749	0.97481006
P61750	-1.020789427	0.646084356	-0.071845869	-0.332940037	-0.491741218	-0.868859609	1.623872241	-1.094226019	1.610445582
A0A3B2W7L2	-0.353553391	-0.353553391	-0.353553391	-0.353553391	-0.353553391	-0.353553391	2.828427125	-0.353553391	-0.353553391
Q8BRM1	0.911078263	-1.109047966	-1.109047966	-1.109047966	0.554417034	-1.109047966	1.012633922	0.969637849	0.988424794
Q9WUB3	0.534863139	0.526843085	0.54347988	0.536196694	-1.870695038	-1.870695038	0.551831252	0.541786104	0.506389921
P84096	0.385104297	-2.109220468	0.348202837	-0.135959955	-0.161916056	-0.867586412	1.206517106	-0.08676662	1.42162527
Q07456	1.08828782	-0.894359099	-0.894359099	-0.894359099	-0.894359099	-0.894359099	1.125500904	1.138726248	1.11928052
Q99LC8	0.588063367	0.565978191	0.587301251	0.553763904	-1.869079752	-1.869079752	0.458921496	0.507695133	0.476436162
Q99LC2	-0.297036719	-1.389565386	-0.840119847	-1.265595753	0.685742378	-0.307850228	1.158238969	1.460976475	0.795210111
Q8BP40	-0.45889565	1.718185788	-0.23252304	0.165675111	-0.035582129	-0.930808506	-0.745205857	-1.189211018	1.7083653
A2AC93	-0.170491808	-1.835337315	-0.899197966	0.566581681	-1.172914223	0.793378748	0.853879544	0.907833799	0.95626754
P06684	-0.707060965	-0.707060965	-0.707060965	-0.707060965	-0.707060965	-0.707060965	1.390779253	1.412584479	1.439002055
A0A0B4J1G3	-0.159790414	-1.513935273	-0.192528186	-0.467369928	-0.844715959	-0.747723299	1.407611123	1.288043712	1.230408225
Q9Z315	-0.827677649	-0.133943343	0.017271397	-0.075154587	-1.301171227	0.479199645	1.355397033	-1.24241446	1.728493191
Q0VGR5	-1.372107715	-0.251076102	-0.726939644	-1.464292293	1.04100363	-0.009290636	0.960836794	1.508891187	0.312974779
Q8K412	0.659289725	0.6113973	0.598942779	0.618277401	-1.848638694	-1.848638694	0.111732314	0.529945628	0.567692241
Q8K411	-1.238701238	-0.0644299	1.233898672	-0.60766261	-1.557572557	-0.44609024	0.288244599	1.198719223	1.19359405
O09174	1.204407327	-0.431396809	-1.278102007	-1.148902871	-0.735998514	-0.642237915	0.638701181	0.894124176	1.499405431
P48722	0.485379777	-0.014478275	0.927708825	-0.835133569	-1.157967652	-1.000315632	0.609480035	-0.922908124	1.908234615
A0A0N4SUX5	0.664404892	0.813304178	-0.419952206	-0.601791862	-1.025034372	-1.284920977	1.163570697	-0.892658374	1.583078024
Q80X90	-0.259490136	0.145177355	-0.267080758	-0.702361265	-0.878047481	-1.517774943	2.058205594	0.824654767	0.596716867
A0A494BAM2	-0.894413746	-0.894413746	-0.894413746	-0.894413746	1.106230053	-0.894413746	1.120823283	1.128966224	1.116049172
P58742	-0.396203559	-1.003074476	-0.904066213	-0.392895085	0.161398045	0.225967772	2.589662537	0.004998083	-0.285787104
Q9DA73	-0.707088994	-0.707088994	-0.707088994	-0.707088994	-0.707088994	-0.707088994	1.402102189	1.431033871	1.409397901
Q5SW75	-0.364729492	-0.208866139	-1.701732613	0.536544293	0.368341206	-1.315389189	-0.059962708	1.35947957	1.386315073
P46412	-0.893697467	-0.893697467	-0.893697467	1.017362739	-0.893697467	-0.893697467	1.119714596	1.166001112	1.165408888
A0A068BIS1	-0.707091972	-0.707091972	-0.707091972	-0.707091972	-0.707091972	-0.707091972	1.398398472	1.423344209	1.42080915
Q91WG4	0.519722999	0.677828165	0.514501684	0.524536887	-1.867938222	-1.867938222	0.523160993	0.520401044	0.455724673
P59235	0.611113441	0.559495413	0.569029339	0.48629159	-1.86813257	-1.86813257	0.514050888	0.417976586	0.578307885
P28654	-0.524029903	-0.722540083	-1.212598707	-1.0201403	-0.150745152	-0.392507436	1.055909373	1.484587635	1.482064572
P28653	-0.707106301	-0.707106301	-0.707106301	-0.707106301	-0.707106301	-0.707106301	1.413913096	1.411902966	1.416821743
Q8BHA3	1.021057194	1.676586065	0.210192568	-0.978423298	-1.750093254	-0.824078844	0.610874184	0.138051298	-0.104165913
P20060	-0.760397422	-0.811489327	-1.163522886	0.333741476	0.639814867	-0.949987995	2.20230069	0.198522811	0.311017787
Q9JI78	0.57618999	0.580495703	0.561556123	0.326482259	-1.86556372	-1.86556372	0.552599773	0.579473601	0.554329992
G5E8J9	-1.114139874	1.041334396	-1.114139874	0.767938604	-1.114139874	-1.114139874	0.768153422	0.889406287	0.989726789
Q3U4S9	0.126013319	-0.106631839	-0.653428595	-0.437005502	0.30269001	-2.244067207	0.895637561	1.362351161	0.754441092
Q3TLJ5	-1.174146971	-0.204176274	1.608163859	-0.967328943	-0.523399509	-0.906755028	0.347128378	1.679668812	0.140845675
P26039	-1.603230793	-0.28462347	-0.267959201	-0.188313516	-1.286533879	0.055761581	0.728591102	1.45069952	1.395608657
B7ZN47	-0.240677372	-0.012311961	-0.101853602	-0.842633962	-0.860484161	-0.216350757	0.070357598	-0.479259551	2.683213767
B2RQQ7	0.743881501	0.682499404	0.070870072	0.231908336	-0.557203726	-1.127228441	0.975934645	-2.070392946	1.049731155
Q9DAS2	1.216706289	0.146183245	1.460838844	-0.364778968	-1.206204255	-1.82178542	0.434729329	0.427226517	-0.292915579
D3YWL7	-0.894254743	-0.894254743	-0.894254743	-0.894254743	1.07272939	-0.894254743	1.110374008	1.143136048	1.145034266
Q3TJ28	-1.053319808	-0.221606714	0.111746194	-0.843672191	0.894558401	-1.75273877	1.37340365	0.39503444	1.096594797
A0A1W2P7L6	-1.117968437	-1.117968437	0.867161214	-1.117968437	0.907573384	-1.117968437	0.89205967	0.901576861	0.90350262
Q99P72	0.511398117	1.033436812	-0.625208643	-0.905697087	-1.163810083	-1.398259319	0.908947553	1.519618576	0.119574074
A2AJ88	1.034575923	-0.511174934	-0.87241485	-0.857353309	-0.750204946	-0.806082218	-0.300348851	1.830174317	1.232828867
Q3UF10	-0.707077199	-0.707077199	-0.707077199	-0.707077199	-0.707077199	-0.707077199	1.433163092	1.414922017	1.394378085
Q3UAT2	0.824452264	-1.117328188	-1.117328188	-1.117328188	0.864238931	-1.117328188	0.944037562	0.949541844	0.887042154
Q9D7N9	-0.006518032	0.200034172	-0.296410565	0.469476983	-1.968510671	0.35234774	1.083829145	-1.233192477	1.398943705
A2BI37	0.524196033	0.552524202	0.519502942	0.519126735	-1.870653507	-1.870653507	0.541043844	0.524796797	0.56011646
Q9QY93	-0.894249965	-0.894249965	1.076041763	-0.894249965	-0.894249965	-0.894249965	1.119345876	1.160398742	1.115463444
A0A0B4J1E7	1.119951561	1.224598811	-0.070506217	-0.751264622	-1.353556086	-1.371812229	-0.069721947	1.393936758	-0.121626029
A0A0B4J1E2	-0.421768758	0.376148922	-0.434347081	-0.634991738	-0.514950173	-0.976827096	2.042884344	-0.844361387	1.408212967
H3BJP9	-0.89386969	-0.89386969	1.070118624	-0.89386969	-0.89386969	-0.89386969	1.204767742	1.113567809	1.080894277
O08795	0.324031508	0.804821133	-0.463959367	-0.784962121	-0.436938706	-1.025436022	0.869412202	-1.250239395	1.963270769
B7ZWC4	0.717485958	0.690029681	0.756792729	-1.41388356	-1.41388356	-1.41388356	0.698479249	0.707216484	0.671646578
Q80SW1	-0.511586394	1.266456913	0.059526954	-1.188039411	-1.422779814	-0.985121371	0.639529576	0.967301572	1.174711975
Q505N9	-0.231337503	-0.614057139	-1.83617047	-1.143779148	1.360919321	-0.007912109	0.821663909	0.827281583	0.823391557
A0A075B5J9	0.783816451	-1.11679677	-1.11679677	-1.11679677	0.864319241	-1.11679677	0.922574308	0.957931748	0.938545329
D3Z1F2	0.575726615	0.579779452	0.544887373	0.504988418	-1.870135127	-1.870135127	0.496016935	0.517367599	0.521503863
Q63918	0.658216297	0.707977213	0.854433064	-1.411979985	-1.411979985	-1.411979985	0.667009029	0.690552197	0.657752155
Q9JHI5	-0.369796397	0.598194091	-1.641721902	1.491922954	-0.877977885	-1.189546843	0.792995933	0.763034402	0.432895649
D3Z7D5	-0.798322943	-1.391377408	-0.705025753	-0.423675563	-0.396213656	-0.335869203	1.269553196	1.360143537	1.420787793
E9Q3G8	0.892640413	-1.117922934	-1.117922934	-1.117922934	0.88309189	-1.117922934	0.892323995	0.87404584	0.929589599
P50608	-0.706769284	-0.706769284	-0.706769284	-0.706769284	-0.706769284	-0.706769284	1.46187393	1.33894884	1.439792934
P06745	-1.038009577	-1.578031896	0.537008564	0.370637786	-0.797626109	0.27028285	1.965119706	-0.311360543	0.581979219
O55137	0.73215217	0.693125061	0.731937677	-1.413927483	-1.413927483	-1.413927483	0.676718864	0.678845111	0.729003566
Q3TCR9	0.286735568	-0.918906641	-1.107303427	0.722833918	-1.145222615	-0.539762694	1.634603348	-0.326927072	1.393949615
Q9CXJ4	0.530219062	0.543245744	0.590217853	0.524178512	-1.870339064	-1.870339064	0.51446286	0.502844536	0.535509562
B0QZT2	1.165508153	-0.89398971	-0.89398971	-0.89398971	-0.89398971	-0.89398971	1.040897961	1.142306811	1.121235624
Q3TSG4	-0.34252359	-0.491688889	-0.806983702	-0.357539169	-0.420740102	-0.466817232	2.145959825	-0.767315917	1.507648775
Q69ZG0	-0.894394972	-0.894394972	-0.894394972	-0.894394972	1.101213845	-0.894394972	1.11294751	1.136089027	1.121724477
Q76HL1	-0.706937893	-0.706937893	-0.706937893	-0.706937893	-0.706937893	-0.706937893	1.428436352	1.451208706	1.361982297
I6L974	0.506345443	0.541890669	0.530772144	0.526300851	-1.870610388	-1.870610388	0.523308596	0.563229855	0.54937322
A0A338P6R8	-1.117403006	0.903196993	-1.117403006	0.946809588	-1.117403006	-1.117403006	0.810294439	0.909587651	0.899723354
A6X919	0.701631577	0.698230295	0.683474266	-1.413530803	-1.413530803	-1.413530803	0.672620399	0.788968147	0.695667724
P62748	0.578183888	-0.522306227	-0.40882189	0.120675623	0.378503691	-2.389750858	1.352147963	0.189310108	0.702057701
E9Q6M7	0.857654187	-1.117921438	-1.117921438	-1.117921438	-1.117921438	0.911079029	0.898931851	0.897155534	0.906865153
A0A1Y7VM65	-0.894388224	1.136988345	-0.894388224	-0.894388224	-0.894388224	-0.894388224	1.114640547	1.098129362	1.122182865
Q3UM95	-0.890292353	-0.890292353	-0.890292353	1.241622005	-0.890292353	-0.890292353	0.868473829	1.174452933	1.166912998
Q9CQ43	0.303140581	0.831593414	-0.614542632	-0.388581651	-1.092722999	-0.59360957	1.838820102	-1.308210912	1.024113668
D3Z0R8	-0.894422059	1.109682258	-0.894422059	-0.894422059	-0.894422059	-0.894422059	1.120114053	1.123357778	1.118956208
A0A1L1SV59	-0.353553391	-0.353553391	-0.353553391	-0.353553391	-0.353553391	-0.353553391	-0.353553391	-0.353553391	2.828427125
Q8BW75	-0.938254963	-0.1905617	-1.313974087	-0.796895285	0.066124138	-0.521826181	1.62449495	0.460191888	1.61070124
O35685	-0.770345803	-0.180114232	-0.386015939	0.491311443	-1.53389199	1.647501638	0.260580211	-0.934519944	1.405494616
A0A1B0GSV6	-0.533910686	-0.533910686	-0.533910686	-0.533910686	1.767222033	-0.533910686	1.97015277	-0.533910686	-0.533910686
A0A0G2JG69	-0.606774887	-0.382665618	-1.630998789	1.510571138	-0.11574949	-1.215968652	0.606985732	0.909552795	0.925047771
A0A0A6YXS5	0.576658891	0.588347152	0.541833752	0.495770936	-1.869906094	-1.869906094	0.486704872	0.515533798	0.534962789
A0A571BF43	0.588747018	0.594425515	0.535372753	0.488620232	-1.869642644	-1.869642644	0.530404833	0.485227105	0.516487831
Q61425	0.063245417	-0.861210405	-1.082975637	-0.462836544	-0.087294502	-1.394624302	1.256117926	1.417957292	1.151620754
O89053	1.02331487	0.162375275	-0.781080734	-0.912756897	-0.782314108	-1.534281526	1.210302654	0.195185922	1.419254544
A0A0J9YVJ6	0.73087606	0.740722185	0.743320444	-1.412202111	-1.412202111	-1.412202111	0.669313297	0.774275561	0.578098787
A0A140T8M2	-0.706876302	-0.706876302	-0.706876302	-0.706876302	-0.706876302	-0.706876302	1.450629844	1.439052894	1.351575075
H3BJ86	-0.706934018	-0.706934018	-0.706934018	-0.706934018	-0.706934018	-0.706934018	1.359724693	1.441081724	1.440797692
Q3TJP6	-0.042094342	-0.206459149	-0.346193204	-1.189535483	-0.919775331	-1.127561696	1.705829799	0.804021519	1.321767886
A0A075B5P4	0.786201538	0.730612685	0.757193208	-1.412756084	-1.412756084	-1.412756084	0.678461916	0.651884164	0.633914741
A0A1B0GQW6	-1.309839809	-0.112762747	-0.36281939	-0.135715106	1.301876581	-1.836164549	0.671142128	0.97245452	0.811828371
B7XGA6	0.722000203	0.700676533	0.703478018	-1.413701824	-1.413701824	-1.413701824	0.740144023	0.734138437	0.640668259
Q9QXW9	-0.908087619	-0.507266911	-1.393909505	-0.370108243	-0.095842166	-0.338128282	0.252387839	1.6426067	1.718348186
A0PJ96	-1.822785221	-0.42497037	0.37008606	-0.763750827	0.317833828	-0.924751613	0.852422295	0.863621883	1.532293965
D3YUJ1	-0.353553391	-0.353553391	-0.353553391	-0.353553391	-0.353553391	-0.353553391	-0.353553391	-0.353553391	2.828427125
P51885	-0.789310227	-0.17280385	-0.733379031	-1.358389939	-0.666438623	-0.293394899	1.242360911	1.544064125	1.227291533
A0A1B0GSU0	0.490467604	0.532016443	0.553254682	0.575300209	-1.870390583	-1.870390583	0.539804338	0.520300458	0.529637431
Q8BS45	-0.100872701	1.61968667	-1.88687698	0.629692129	-0.268749106	-1.076086823	1.085815559	0.013445396	-0.016054145
E9QM77	-0.894267974	-0.894267974	-0.894267974	1.153162077	-0.894267974	-0.894267974	1.078073952	1.106540481	1.133563361
A2ASL8	0.43598072	0.399635298	1.988694864	-0.650064551	-0.870771576	-1.727427549	0.695858051	-0.067807475	-0.204097782
H3BJU3	-0.59596185	0.619141753	0.050157257	-0.068916774	-1.006150359	-1.046930885	2.02823784	-0.997723903	1.01814692
Q3TUH8	0.195794571	-1.788213889	-0.406175288	0.881380458	-1.682936916	0.608283758	0.725983766	0.637024612	0.828858928
D3YZ54	0.678847214	0.760574671	0.639957607	-1.413322307	-1.413322307	-1.413322307	0.678076873	0.74111484	0.741395716
A0A1Y7VNM3	0.863235342	-1.11769671	-1.11769671	0.854523105	-1.11769671	-1.11769671	0.906360472	0.94625505	0.900412872
Q3TTF2	-0.795358758	1.957561871	0.226463321	-0.489550975	-0.499813653	0.313636064	-1.020403118	-1.031117355	1.338582603
Q8K0T0	0.095582116	1.115189708	0.071923398	-1.692449093	-0.120179862	-1.074262286	1.479231564	-0.807357508	0.932321964
E9PXE0	0.351211208	-0.206972703	-0.746537807	-0.831950784	0.033652038	-1.867277864	1.359402103	1.416504622	0.491969187
A0A140LHG8	-0.432693921	1.653678772	-0.689277029	0.055955597	-0.891607483	-0.396572516	1.299214865	-1.478432662	0.879734377
A0A087WS16	-0.783535438	-0.643419443	-0.085685393	-0.552288557	-0.940060506	-1.077516077	1.292901912	1.232898772	1.556704729
C6
Accession	Con_2	Con_1	Con_3	Mod_1	Mod_2	Mod_3	ICA_3	ICA_1	ICA_2
A0A0A6YX26	-0.464092932	-0.5885148	1.870899315	0.730285502	-0.71139881	-0.121348234	1.331815923	-1.106625779	-0.941020185
P32261	0.402129688	-2.178689583	1.183105776	-0.368558551	-0.35732204	-0.787594817	0.237387295	0.889509149	0.980033084
E9PXT9	1.359484567	-1.126374538	1.059173384	-0.215210715	-0.595583948	-0.722784554	-0.25838372	1.600057984	-1.100378459
Q9WV27	1.99740538	-0.839693814	1.248835482	-0.451231694	-1.383682246	-0.77114621	0.152625936	0.088439851	-0.041552685
A2AWA7	1.819627664	-0.534369994	-0.534369994	-0.534369994	-0.534369994	-0.534369994	-0.534369994	1.920962294	-0.534369994
Q9CQW1	1.263443674	0.556434431	-0.124621334	-0.285683573	-0.802083789	-0.54602676	-0.968869701	1.98749936	-1.080092308
D3YZC7	1.483981017	-1.820086615	0.180889866	-0.058363352	0.408382514	-1.381648938	-0.3185309	0.489357078	1.01601933
B7XG48	1.198932885	-0.614908294	1.907271393	-0.627407621	-1.551194612	-0.561298308	0.265904858	0.416207283	-0.433507584
D3Z2Z1	1.900906027	-0.53446807	-0.53446807	-0.53446807	-0.53446807	-0.53446807	-0.53446807	1.840370465	-0.53446807
Q921J2	-0.288825315	-0.786411367	2.323223413	0.259839004	-0.026911708	-1.626460591	0.385081944	-0.048427773	-0.191107606
P68033	-0.698216902	-0.618501241	0.871518376	1.231362934	-0.380671182	-1.533186547	1.77099074	-0.408985635	-0.234310543
Q3U646	1.217068047	-0.612241847	1.517632022	0.597070264	-0.70301803	-0.209683983	-1.042751136	0.750827774	-1.514903112
Q8R059	0.720562024	-1.016585965	1.040997798	-1.107162875	-1.539786847	-0.406038856	0.729146105	1.431298437	0.147570177
A0A286YDI8	1.648643842	-0.855005032	1.553144114	-0.145919552	-0.43186336	-1.302539511	-0.105531774	0.5804574	-0.941386127
Q9D0S9	0.36618231	-1.008566014	1.454112333	0.077488288	-0.120160439	-0.86605706	-1.785636814	0.901923108	0.980714288
E0CZ22	0.826215009	0.093601574	0.211360136	-0.397503168	-0.837275425	-0.49193067	-1.225759172	2.325188612	-0.503896896
Q91YR1	-0.591750602	-1.342109097	2.568152464	0.053475095	-0.124079495	0.096654236	-0.451257748	-0.09829031	-0.110794544
A0A0U1RNR5	0.034791852	-2.037517653	1.968226277	-0.372757316	-0.264562399	-0.185040304	-0.273132624	0.657659162	0.472333006
P52293	0.764751214	-0.704338257	1.098270497	-0.019810059	-1.077437665	-1.775971856	-0.399627246	1.018485004	1.095678368
P97770	0.531466201	-1.89220247	2.219197862	-0.025063708	-0.047612052	-0.103076383	-0.092318764	-0.205889216	-0.38450147
E0CYC4	-0.031328162	-1.678581369	0.299567939	-0.094227515	0.141737631	-1.595487747	0.526288107	0.840032974	1.591998142
Q8BW49	0.131432523	-1.773297435	1.777975752	-0.928705082	0.788992619	-0.230184543	0.111381461	-0.686814771	0.809219475
B9EIX2	1.835424734	-0.534449111	-0.534449111	-0.534449111	-0.534449111	-0.534449111	-0.534449111	1.905719045	-0.534449111
C7
Accession	Con_2	Con_1	Con_3	Mod_1	Mod_2	Mod_3	ICA_3	ICA_1	ICA_2
Q8BLF1	0.527064867	0.442099169	0.505928922	-1.863257729	0.526817821	-1.863257729	0.573688937	0.746292016	0.404623728
Q8BU33	-0.534522482	1.870650393	-0.534522482	-0.534522482	1.87100698	-0.534522482	-0.534522482	-0.534522482	-0.534522482
Q4VAE3	-0.534451491	-0.534451491	1.836007713	-0.534451491	1.905152725	-0.534451491	-0.534451491	-0.534451491	-0.534451491
Q8VCW8	1.437327563	0.893615187	0.743680466	-1.071141796	0.87599268	-0.477115474	-0.072151334	-0.565105807	-1.765101485
A0A0A6YWQ9	0.406743942	-0.069971219	0.319349295	-2.346301951	0.103108404	0.210732624	-0.472430341	0.138463918	1.710305327
A0A5F8MPB9	1.578229367	-0.187806095	0.635524462	-1.36129582	0.520750472	-0.764243181	1.250108957	-0.387129035	-1.284139127
Q3TIU4	1.217460061	0.574577843	-0.45773026	-1.959640962	0.849304233	-0.013936994	0.709400844	-1.322996014	0.40356125
D3Z2Y8	-0.353553391	-0.353553391	-0.353553391	-0.353553391	2.828427125	-0.353553391	-0.353553391	-0.353553391	-0.353553391
A0A0R4J0F3	1.063490237	0.601303978	0.979318105	-1.908569241	0.401922088	0.516211644	0.172268986	-1.537868925	-0.288076871
A0A0A6YWP2	0.910172424	0.929414272	0.919868008	-1.117649047	0.878570317	-1.117649047	0.832571167	-1.117649047	-1.117649047
A0A0R4J124	0.587253437	0.297757961	0.498999718	-2.80058776	0.324860783	0.483005354	0.289403297	0.142053013	0.177254197
Q9DB16	0.604123688	0.579549905	0.599831314	-1.867145787	0.435464838	-1.867145787	0.572223303	0.522074234	0.421024292
A0A0A6YWM5	-0.190952487	1.328708399	0.033690397	0.809482812	1.53231397	-0.306265136	-0.401951999	-1.448548402	-1.356477555
A0A087WPW2	-0.353553391	-0.353553391	-0.353553391	-0.353553391	2.828427125	-0.353553391	-0.353553391	-0.353553391	-0.353553391
Q8CIN4	0.389665077	1.545343905	-1.09441479	-1.612810871	0.540611986	-1.01845821	-0.196199113	1.07478514	0.371476876
A0A286YCC7	0.556507977	0.526377388	0.547456622	-1.870328793	0.545819272	-1.870328793	0.529439305	0.476533386	0.558523637
Q3U8X1	0.785135952	-0.031522303	0.290119149	-1.464774578	0.845177294	-2.10138082	0.52583275	0.779829606	0.371582951
Q3TGB1	0.252004449	0.146108857	0.108885062	0.522382412	2.371926157	-0.788375712	-0.806548739	-1.127698424	-0.678684062
Q811J3	-0.71671372	-0.484067278	-0.578393914	-0.371276676	2.76547066	-0.158213896	-0.088126642	-0.059786908	-0.308891626
Q8BWR4	0.508921907	0.48585085	0.572671714	-1.869431185	0.509915696	-1.869431185	0.544429118	0.498931913	0.618141172
Q8K4K6	0.435774168	0.525155743	0.505504604	-1.868788046	0.519916332	-1.868788046	0.59610473	0.602403283	0.552717232
P09055	0.616779303	0.48237725	0.069970591	-0.593457431	0.473048696	-2.601099791	0.282590546	0.357162737	0.9126281
D3YUK4	0.51622244	0.520777796	0.536275848	-1.870537179	0.551042828	-1.870537179	0.568955474	0.541126445	0.506673528
P62855	0.082344159	-0.199201911	-0.057268058	-2.485478253	0.223772175	0.128942736	1.555940538	0.336466735	0.414481877
Q9EPE9	0.569813024	0.528566228	0.572979382	-1.869296151	0.510680514	-1.869296151	0.563690678	0.558316523	0.434545953
A0A0J9YVH9	-0.117995521	0.557015916	0.065077943	-2.518903248	0.700493845	-0.101613412	-0.403978058	0.853101402	0.966801134
Q6PD19	-0.534489443	1.84712694	-0.534489443	-0.534489443	1.894299162	-0.534489443	-0.534489443	-0.534489443	-0.534489443
Q8C3X8	-0.234497493	-0.155416058	-0.110952752	-2.584804915	1.062533072	0.473459104	0.668189017	0.300743469	0.580746557
D3Z1H8	0.582733551	0.52616588	0.588863445	-1.869821417	0.487978909	-1.869821417	0.547553026	0.507688119	0.498659904
Q8BJ71	0.269031057	0.733437466	-1.113583869	-1.361251569	1.615261267	-1.411004222	0.742907694	0.204357943	0.320844234
A2A716	-0.353553391	-0.353553391	-0.353553391	-0.353553391	2.828427125	-0.353553391	-0.353553391	-0.353553391	-0.353553391
O35295	0.505969692	0.539335346	0.5640091	-1.86127909	0.268832012	-1.86127909	0.616966877	0.619038176	0.608406978
Q2XU92	1.953615872	-0.534100616	-0.534100616	-0.534100616	1.785088442	-0.534100616	-0.534100616	-0.534100616	-0.534100616
Q9D3U0	-0.353553391	-0.353553391	-0.353553391	-0.353553391	2.828427125	-0.353553391	-0.353553391	-0.353553391	-0.353553391
A0A1B0GSM1	0.556667751	0.56556491	0.546366445	-1.868566217	0.548027835	-1.868566217	0.558618838	0.563584595	0.39830206
A0A087WPH5	0.375517144	0.631484085	0.608420749	-1.866542521	0.515276912	-1.866542521	0.538980455	0.549742951	0.513662746
Q3TCW3	-0.409623893	1.227955371	-1.18256826	-1.853685371	0.336964045	-0.577559628	0.713553082	0.946603906	0.798360748
Q8BFZ3	1.277720673	0.723048364	-1.14684067	-1.303869498	0.685809423	0.694580839	0.314964886	-1.623157841	0.377743824
A2AUY4	0.531987339	0.556605003	0.531660005	-1.870746802	0.527128882	-1.870746802	0.530032852	0.522077497	0.542002025
P27641	0.528190286	0.492224166	0.55352073	-1.870483231	0.560419133	-1.870483231	0.518287868	0.541576658	0.546747622
A0A0R4J1W7	0.921743975	0.906580145	0.878733227	-1.117944851	0.883715272	-1.117944851	0.881006786	-1.117944851	-1.117944851
A6H690	0.586897832	0.602282895	0.482356279	-1.869102125	0.521890946	-1.869102125	0.50540151	0.469178284	0.570196503
Q6P1H6	-1.117669714	0.855898303	-1.117669714	-1.117669714	0.934825659	-1.117669714	0.853397358	0.89998475	0.926572786
Q9QZB7	-0.405851659	-0.234178012	0.195644313	-0.933300952	1.41170982	0.954626428	1.427640665	-1.139248695	-1.277041908
D3YZE7	0.515643379	0.569461405	0.503323573	-1.870521941	0.524773974	-1.870521941	0.540745952	0.550758937	0.536336663
E9Q3H7	0.398422725	0.545761692	0.879128713	-1.923070758	1.553400301	-0.551915927	0.237753446	-0.000118672	-1.13936152
Q8K2T8	0.540430513	0.572970434	0.432168827	-1.868929791	0.547818482	-1.868929791	0.492707772	0.597411273	0.554352282
Q3U643	0.622467954	0.879483654	0.375331757	-1.849164108	0.306692487	-1.849164108	0.527990756	0.498806235	0.487555375
A0A0G2JF96	0.542825829	0.569204905	0.573066923	-1.869611115	0.440583574	-1.869611115	0.53127332	0.537142274	0.545125404
A0A0N4SWA2	0.660897232	0.524188824	0.52409459	-1.8676877	0.472633942	-1.8676877	0.587225059	0.450513712	0.515822042
A0A3Q4EGN8	-0.435938604	1.00730346	-0.049346655	-1.588118511	1.841101915	0.148005262	0.58882363	-0.326001906	-1.185828591
A0A0R4J1G9	0.557018024	0.530040631	0.514548058	-1.870674201	0.529175669	-1.870674201	0.540212954	0.550979234	0.519373833
O54692	0.613156815	0.620180139	0.547442158	-1.867192836	0.475052741	-1.867192836	0.579672217	0.474090083	0.424791519
J3QJW4	0.933793473	0.900346259	0.933134523	-1.1175958	0.839413769	-1.1175958	0.863695177	-1.1175958	-1.1175958
A0A140LHL5	0.959259263	0.188488388	0.888359823	-0.6096656	1.970978855	-0.663812083	-0.699746537	-1.022913984	-1.010948126
A0A068BGT0	0.634035928	0.42282377	0.579285398	-1.863670789	0.623421306	-1.863670789	0.469595104	0.377118938	0.621061133
P29121	0.883320484	0.465188114	0.801742029	-2.033190356	0.740828713	-0.617541186	0.567570672	0.503786528	-1.311704998
A0A3Q4EBT8	0.469422034	0.514687544	0.470526318	-1.869062494	0.577080979	-1.869062494	0.595207161	0.586240816	0.524960135
Q05BD4	0.561213785	0.544907509	0.475723448	-1.870167125	0.546760403	-1.870167125	0.565751546	0.504338518	0.541639043
Q8BGR9	0.567281066	0.602737453	0.56101646	-1.869678646	0.485154641	-1.869678646	0.504176892	0.512911776	0.506079004
Q3U0J1	0.347393921	0.143973793	0.049014437	-2.393268176	0.774565872	-0.576393789	1.465592469	-0.028782671	0.217904146
F6UTB8	0.553147918	0.583357876	0.614459928	-1.867883407	0.570011461	-1.867883407	0.448413945	0.534442135	0.431933552
Q9D0Q7	0.508410954	0.515680255	0.570194464	-1.870440983	0.527899576	-1.870440983	0.510134709	0.553487548	0.555074461
Q3TP92	0.936561776	0.877436481	0.907926823	-1.117715603	0.906737609	-1.117715603	0.842199725	-1.117715603	-1.117715603
Q3UEB3	-0.154739919	0.123115218	0.166783897	-2.725792964	0.34169328	0.448207411	0.340556556	0.771641619	0.688534903
A2AG41	0.487501214	0.532240329	0.75400756	-1.86456981	0.483272948	-1.86456981	0.503529574	0.507938401	0.460649594
D3Z2B3	0.54396228	0.534154406	0.566620434	-1.87061219	0.539447058	-1.87061219	0.512080712	0.531009335	0.513950155
Q3TGM7	0.569496271	0.516144225	0.655929434	-1.867452002	0.53514127	-1.867452002	0.538200692	0.510209835	0.409782275
B1AXP3	0.683717343	0.380967053	0.468010416	-2.428240297	0.965648374	-0.87999425	0.133209496	-0.060688771	0.737370635
Q3TTY0	0.573791446	0.566080063	0.547125334	-1.869610203	0.502721677	-1.869610203	0.57812509	0.459786295	0.511590501
Q8CD92	0.323458737	0.474692837	-0.47063175	-2.254443975	0.569725378	-0.526238173	1.111957948	-0.39863135	1.170110348
B1AQF4	-1.117051364	0.786939201	-1.117051364	-1.117051364	0.907373155	-1.117051364	0.894560456	0.940573518	0.938759128
A0A0U1RPF2	1.313865423	0.14953864	0.980738437	-0.828937205	1.426249958	-0.429855705	-0.960129523	-0.084816367	-1.566653659
J3QNW0	0.506943489	0.490782697	0.518656242	-1.870088436	0.514036981	-1.870088436	0.570610734	0.572451291	0.566695438
