# Supplementary material for: Integrative proteomics and metabolomics approach to identify the key roles of icariin-mediated protective effects against cyclophosphamide-induced spermatogenesis dysfunction in mice
Source: Front Pharmacol. 2022 Dec 14;13:1040544. doi: 10.3389/fphar.2022.1040544 (PMC9794755; doi:10.3389/fphar.2022.1040544)
Supplement: Supplementary file 17 [file DataSheet2.CSV]

Protein Number	GO ID	GO Description	GO Term(Level1)	Ratio_in_study	Ratio_in_pop	Pvalue_uncorrected	Pvalue_corrected
63	GO:0005996	monosaccharide metabolic process	BP	63/2438	63/3131	5.51756425607E-7	0.000637278671576
74	GO:0009165	nucleotide biosynthetic process	BP	74/2438	75/3131	6.23884510515E-7	0.000720586609645
122	GO:0090407	organophosphate biosynthetic process	BP	122/2438	124/3131	1.28738304633E-6	0.00148692741851
120	GO:0005975	carbohydrate metabolic process	BP	120/2438	124/3131	1.28738304633E-6	0.00148692741851
103	GO:0006091	generation of precursor metabolites and energy	BP	103/2438	108/3131	1.36140654068E-6	0.00157242455449
103	GO:0006520	cellular amino acid metabolic process	BP	103/2438	108/3131	1.36140654068E-6	0.00157242455449
131	GO:0044282	small molecule catabolic process	BP	131/2438	138/3131	1.59298789018E-6	0.00183990101316
196	GO:0002376	immune system process	BP	196/2438	210/3131	1.68347748219E-6	0.00194441649193
120	GO:0043604	amide biosynthetic process	BP	120/2438	127/3131	1.68674984614E-6	0.00194819607229
244	GO:1901566	organonitrogen compound biosynthetic process	BP	244/2438	253/3131	1.71590637873E-6	0.00198187186743
236	GO:0009719	response to endogenous stimulus	BP	236/2438	253/3131	1.71590637873E-6	0.00198187186743
82	GO:0016053	organic acid biosynthetic process	BP	82/2438	84/3131	1.73976755898E-6	0.00200943153062
82	GO:0046394	carboxylic acid biosynthetic process	BP	82/2438	84/3131	1.73976755898E-6	0.00200943153062
106	GO:0009410	response to xenobiotic stimulus	BP	106/2438	110/3131	1.84016955897E-6	0.00212539584061
137	GO:0044283	small molecule biosynthetic process	BP	137/2438	140/3131	1.90033217474E-6	0.00219488366182
169	GO:1901701	cellular response to oxygen-containing compound	BP	169/2438	181/3131	1.91457408692E-6	0.00221133307039
252	GO:0006629	lipid metabolic process	BP	252/2438	275/3131	1.98223469292E-6	0.00228948107032
57	GO:0007584	response to nutrient	BP	57/2438	57/3131	2.01312457728E-6	0.00232515888676
76	GO:1901293	nucleoside phosphate biosynthetic process	BP	76/2438	77/3131	2.01980639286E-6	0.00233287638375
130	GO:0019693	ribose phosphate metabolic process	BP	130/2438	135/3131	2.0206903758E-6	0.00233389738405
146	GO:0009117	nucleotide metabolic process	BP	146/2438	153/3131	2.02471268619E-6	0.00233854315255
94	GO:1901137	carbohydrate derivative biosynthetic process	BP	94/2438	96/3131	2.02773916203E-6	0.00234203873214
157	GO:0033993	response to lipid	BP	157/2438	168/3131	2.04770688344E-6	0.00236510145037
124	GO:0009259	ribonucleotide metabolic process	BP	124/2438	129/3131	2.11790413103E-6	0.00244617927134
124	GO:0006163	purine nucleotide metabolic process	BP	124/2438	129/3131	2.11790413103E-6	0.00244617927134
174	GO:0055086	nucleobase-containing small molecule metabolic process	BP	174/2438	183/3131	2.12012093181E-6	0.00244873967624
220	GO:1901362	organic cyclic compound biosynthetic process	BP	220/2438	240/3131	2.16040130601E-6	0.00249526350844
113	GO:0008610	lipid biosynthetic process	BP	113/2438	118/3131	2.20513644191E-6	0.00254693259041
212	GO:1901135	carbohydrate derivative metabolic process	BP	212/2438	223/3131	2.30348339481E-6	0.00266052332101
213	GO:0010243	response to organonitrogen compound	BP	213/2438	233/3131	2.33437106717E-6	0.00269619858258
149	GO:0006753	nucleoside phosphate metabolic process	BP	149/2438	156/3131	2.34485098422E-6	0.00270830288677
145	GO:0010035	response to inorganic substance	BP	145/2438	156/3131	2.34485098422E-6	0.00270830288677
159	GO:0009725	response to hormone	BP	159/2438	170/3131	2.40058039771E-6	0.00277267035936
316	GO:0051239	regulation of multicellular organismal process	BP	316/2438	355/3131	2.42433648976E-6	0.00280010864567
202	GO:0044255	cellular lipid metabolic process	BP	202/2438	216/3131	2.43697103034E-6	0.00281470154004
120	GO:0009150	purine ribonucleotide metabolic process	BP	120/2438	125/3131	2.47435314551E-6	0.00285787788306
64	GO:0046390	ribose phosphate biosynthetic process	BP	64/2438	65/3131	2.50033426215E-6	0.00288788607278
211	GO:0043603	cellular amide metabolic process	BP	211/2438	226/3131	2.51548972475E-6	0.00290539063209
198	GO:0014070	response to organic cyclic compound	BP	198/2438	209/3131	2.56692404132E-6	0.00296479726772
176	GO:0019438	aromatic compound biosynthetic process	BP	176/2438	194/3131	2.59047621162E-6	0.00299200002442
290	GO:0019752	carboxylic acid metabolic process	BP	290/2438	303/3131	2.66647315542E-6	0.00307977649451
300	GO:0006082	organic acid metabolic process	BP	300/2438	313/3131	2.67290684274E-6	0.00308720740336
282	GO:0071310	cellular response to organic substance	BP	282/2438	313/3131	2.67290684274E-6	0.00308720740336
184	GO:0018130	heterocycle biosynthetic process	BP	184/2438	202/3131	2.69068949658E-6	0.00310774636855
172	GO:0009607	response to biotic stimulus	BP	172/2438	187/3131	2.69747009645E-6	0.0031155779614
165	GO:0043207	response to external biotic stimulus	BP	165/2438	179/3131	2.70285719419E-6	0.00312180005929
225	GO:1901698	response to nitrogen compound	BP	225/2438	245/3131	2.73703178447E-6	0.00316127171106
173	GO:0032787	monocarboxylic acid metabolic process	BP	173/2438	180/3131	2.79001429179E-6	0.00322246650702
331	GO:0006793	phosphorus metabolic process	BP	331/2438	360/3131	2.80188393384E-6	0.00323617594359
346	GO:0070887	cellular response to chemical stimulus	BP	346/2438	384/3131	2.85053443783E-6	0.00329236727569
132	GO:0072521	purine-containing compound metabolic process	BP	132/2438	139/3131	2.86639216539E-6	0.00331068295103
226	GO:0019637	organophosphate metabolic process	BP	226/2438	238/3131	2.96973843528E-6	0.00343004789275
294	GO:0043436	oxoacid metabolic process	BP	294/2438	307/3131	3.07432854269E-6	0.00355084946681
437	GO:1901575	organic substance catabolic process	BP	437/2438	484/3131	3.10133928758E-6	0.00358204687715
55	GO:0019318	hexose metabolic process	BP	55/2438	55/3131	3.11135660085E-6	0.00359361687398
491	GO:0009056	catabolic process	BP	491/2438	548/3131	3.12076689178E-6	0.00360448576001
271	GO:0009605	response to external stimulus	BP	271/2438	297/3131	3.13225956348E-6	0.00361775979582
304	GO:1901700	response to oxygen-containing compound	BP	304/2438	330/3131	3.19701521219E-6	0.00369255257008
324	GO:0006796	phosphate-containing compound metabolic process	BP	324/2438	353/3131	3.20824946137E-6	0.00370552812788
109	GO:0031667	response to nutrient levels	BP	109/2438	116/3131	3.25191745565E-6	0.00375596466128
109	GO:1901615	organic hydroxy compound metabolic process	BP	109/2438	116/3131	3.25191745565E-6	0.00375596466128
474	GO:0044281	small molecule metabolic process	BP	474/2438	502/3131	3.3001339388E-6	0.00381165469931
453	GO:0044249	cellular biosynthetic process	BP	453/2438	488/3131	3.38300907952E-6	0.00390737548685
575	GO:0042221	response to chemical	BP	575/2438	647/3131	3.51269374505E-6	0.00405716127553
105	GO:0006631	fatty acid metabolic process	BP	105/2438	111/3131	3.55120629125E-6	0.00410164326639
286	GO:0044271	cellular nitrogen compound biosynthetic process	BP	286/2438	312/3131	3.62224645546E-6	0.00418369465606
2155	GO:0009987	cellular process	BP	2155/2438	2697/3131	3.63702209046E-6	0.00420076051448
426	GO:0044248	cellular catabolic process	BP	426/2438	478/3131	3.68189678524E-6	0.00425259078695
509	GO:0051716	cellular response to stimulus	BP	509/2438	598/3131	3.92635115459E-6	0.00453493558355
483	GO:0006950	response to stress	BP	483/2438	563/3131	3.99699232898E-6	0.00461652613997
476	GO:0010033	response to organic substance	BP	476/2438	530/3131	4.03002033233E-6	0.00465467348384
478	GO:1901576	organic substance biosynthetic process	BP	478/2438	514/3131	4.04860286865E-6	0.00467613631329
111	GO:0009991	response to extracellular stimulus	BP	111/2438	118/3131	4.05455899104E-6	0.00468301563465
721	GO:0034641	cellular nitrogen compound metabolic process	BP	721/2438	851/3131	4.09431355401E-6	0.00472893215488
493	GO:0009058	biosynthetic process	BP	493/2438	531/3131	4.11165642851E-6	0.00474896317493
63	GO:0072522	purine-containing compound biosynthetic process	BP	63/2438	64/3131	4.29096761053E-6	0.00495606759016
145	GO:0006518	peptide metabolic process	BP	145/2438	158/3131	4.40869457364E-6	0.00509204223255
856	GO:1901564	organonitrogen compound metabolic process	BP	856/2438	991/3131	4.42207422045E-6	0.00510749572462
827	GO:0050896	response to stimulus	BP	827/2438	962/3131	4.62058618042E-6	0.00533677703839
1268	GO:0044238	primary metabolic process	BP	1268/2438	1505/3131	4.84068780434E-6	0.00559099441401
1352	GO:0071704	organic substance metabolic process	BP	1352/2438	1601/3131	4.86389201986E-6	0.00561779528294
1353	GO:0044237	cellular metabolic process	BP	1353/2438	1598/3131	4.86541861331E-6	0.00561955849837
668	GO:1901360	organic cyclic compound metabolic process	BP	668/2438	790/3131	4.88458661345E-6	0.00564169753853
1138	GO:0006807	nitrogen compound metabolic process	BP	1138/2438	1359/3131	4.94833826325E-6	0.00571533069405
208	GO:0009628	response to abiotic stimulus	BP	208/2438	232/3131	5.10705241977E-6	0.00589864554483
1452	GO:0008152	metabolic process	BP	1452/2438	1731/3131	5.30353387775E-6	0.0061255816288
173	GO:0051240	positive regulation of multicellular organismal process	BP	173/2438	191/3131	5.47714476161E-6	0.00632610219966
619	GO:0006725	cellular aromatic compound metabolic process	BP	619/2438	736/3131	5.94797755273E-6	0.0068699140734
60	GO:0009260	ribonucleotide biosynthetic process	BP	60/2438	61/3131	6.14962966416E-6	0.0071028222621
60	GO:0048545	response to steroid hormone	BP	60/2438	61/3131	6.14962966416E-6	0.0071028222621
60	GO:0002237	response to molecule of bacterial origin	BP	60/2438	61/3131	6.14962966416E-6	0.0071028222621
606	GO:0046483	heterocycle metabolic process	BP	606/2438	721/3131	6.45354622022E-6	0.00745384588435
86	GO:0006066	alcohol metabolic process	BP	86/2438	90/3131	6.83099187048E-6	0.0078897956104
76	GO:0001817	regulation of cytokine production	BP	76/2438	79/3131	6.87196656288E-6	0.00793712138013
106	GO:0060627	regulation of vesicle-mediated transport	BP	106/2438	113/3131	7.60112926944E-6	0.0087793043062
141	GO:0071495	cellular response to endogenous stimulus	BP	141/2438	154/3131	8.88698096078E-6	0.0102644630097
58	GO:0032496	response to lipopolysaccharide	BP	58/2438	59/3131	9.65156701595E-6	0.0111475599034
47	GO:0031960	response to corticosteroid	BP	47/2438	47/3131	9.83334204953E-6	0.0113575100672
48	GO:0000184	nuclear-transcribed mRNA catabolic process, nonsense-mediated decay	BP	48/2438	48/3131	1.00465862327E-5	0.0116038070988
102	GO:1901699	cellular response to nitrogen compound	BP	102/2438	109/3131	1.01157261202E-5	0.0116836636688
84	GO:0043434	response to peptide hormone	BP	84/2438	88/3131	1.02179224837E-5	0.0118017004687
59	GO:0006164	purine nucleotide biosynthetic process	BP	59/2438	60/3131	1.03032744499E-5	0.0119002819896
191	GO:1901565	organonitrogen compound catabolic process	BP	191/2438	214/3131	1.15273370588E-5	0.0133140743029
120	GO:0006952	defense response	BP	120/2438	130/3131	1.19643473768E-5	0.0138188212202
95	GO:1901652	response to peptide	BP	95/2438	101/3131	1.35026759166E-5	0.0155955906837
56	GO:0009152	purine ribonucleotide biosynthetic process	BP	56/2438	57/3131	1.5152973675E-5	0.0175016845946
86	GO:0007568	aging	BP	86/2438	91/3131	1.70434516053E-5	0.0196851866041
2297	GO:0008150	biological_process	BP	2297/2438	2916/3131	1.80536394983E-5	0.0208519536205
156	GO:0003008	system process	BP	156/2438	173/3131	1.90987267825E-5	0.0220590294338
227	GO:0009057	macromolecule catabolic process	BP	227/2438	258/3131	2.07883265488E-5	0.0240105171639
127	GO:1901361	organic cyclic compound catabolic process	BP	127/2438	139/3131	2.4261991566E-5	0.0280226002587
160	GO:0034654	nucleobase-containing compound biosynthetic process	BP	160/2438	178/3131	2.44964791263E-5	0.0282934333909
84	GO:0071407	cellular response to organic cyclic compound	BP	84/2438	89/3131	2.53734977579E-5	0.0293063899104
44	GO:1901617	organic hydroxy compound biosynthetic process	BP	44/2438	44/3131	2.54132838797E-5	0.0293523428811
91	GO:0050877	nervous system process	BP	91/2438	97/3131	2.92370234256E-5	0.0337687620566
267	GO:0010941	regulation of cell death	BP	267/2438	307/3131	3.32872270806E-5	0.0384467472781
42	GO:0051384	response to glucocorticoid	BP	42/2438	42/3131	4.05661329702E-5	0.0468538835806
141	GO:0044419	biological process involved in interspecies interaction between organisms	BP	141/2438	156/3131	4.17706412567E-5	0.0482450906515
43	GO:0016052	carbohydrate catabolic process	BP	43/2438	43/3131	4.45038564798E-5	0.0514019542342
43	GO:0006954	inflammatory response	BP	43/2438	43/3131	4.45038564798E-5	0.0514019542342
94	GO:0043043	peptide biosynthetic process	BP	94/2438	101/3131	4.61433399607E-5	0.0532955576546
95	GO:0071417	cellular response to organonitrogen compound	BP	95/2438	102/3131	4.67173825215E-5	0.0539585768123
277	GO:0051049	regulation of transport	BP	277/2438	320/3131	4.68184403067E-5	0.0540752985542
440	GO:0048583	regulation of response to stimulus	BP	440/2438	521/3131	5.01982702807E-5	0.0579790021742
205	GO:0042592	homeostatic process	BP	205/2438	233/3131	5.30612418487E-5	0.0612857343352
205	GO:0044265	cellular macromolecule catabolic process	BP	205/2438	233/3131	5.30612418487E-5	0.0612857343352
364	GO:0065009	regulation of molecular function	BP	364/2438	427/3131	5.60085821024E-5	0.0646899123283
379	GO:0023051	regulation of signaling	BP	379/2438	446/3131	6.01268002456E-5	0.0694464542837
40	GO:0006090	pyruvate metabolic process	BP	40/2438	40/3131	6.49054415686E-5	0.0749657850117
116	GO:0044270	cellular nitrogen compound catabolic process	BP	116/2438	127/3131	6.99906040778E-5	0.0808391477099
374	GO:0010646	regulation of cell communication	BP	374/2438	440/3131	7.00678961668E-5	0.0809284200727
104	GO:0006790	sulfur compound metabolic process	BP	104/2438	113/3131	7.11049039027E-5	0.0821261640076
398	GO:0032879	regulation of localization	BP	398/2438	470/3131	8.52950283489E-5	0.098515757743
84	GO:0016054	organic acid catabolic process	BP	84/2438	90/3131	9.13121440948E-5	0.105465526429
84	GO:0046395	carboxylic acid catabolic process	BP	84/2438	90/3131	9.13121440948E-5	0.105465526429
119	GO:0019439	aromatic compound catabolic process	BP	119/2438	131/3131	9.49760199023E-5	0.109697302987
57	GO:0016197	endosomal transport	BP	57/2438	59/3131	9.49776788525E-5	0.109699219075
524	GO:0065008	regulation of biological quality	BP	524/2438	627/3131	0.000103888963201	0.119991752497
38	GO:0006613	cotranslational protein targeting to membrane	BP	38/2438	38/3131	0.000104082231992	0.120214977951
38	GO:0006614	SRP-dependent cotranslational protein targeting to membrane	BP	38/2438	38/3131	0.000104082231992	0.120214977951
38	GO:0044262	cellular carbohydrate metabolic process	BP	38/2438	38/3131	0.000104082231992	0.120214977951
566	GO:0006139	nucleobase-containing compound metabolic process	BP	566/2438	680/3131	0.000109644789001	0.126639731296
39	GO:0006006	glucose metabolic process	BP	39/2438	39/3131	0.000110211485552	0.127294265813
802	GO:0048518	positive regulation of biological process	BP	802/2438	977/3131	0.000113705099082	0.13132938944
129	GO:0072594	establishment of protein localization to organelle	BP	129/2438	143/3131	0.00011822123211	0.136545523087
174	GO:0034645	cellular macromolecule biosynthetic process	BP	174/2438	197/3131	0.000127582832514	0.147358171554
290	GO:0050793	regulation of developmental process	BP	290/2438	338/3131	0.000129290957606	0.149331056035
89	GO:0006412	translation	BP	89/2438	96/3131	0.000141562531336	0.163504723693
89	GO:0022610	biological adhesion	BP	89/2438	96/3131	0.000141562531336	0.163504723693
47	GO:0001819	positive regulation of cytokine production	BP	47/2438	48/3131	0.000144590213938	0.167001697098
46	GO:0033865	nucleoside bisphosphate metabolic process	BP	46/2438	47/3131	0.000144635728206	0.167054266078
46	GO:0033875	ribonucleoside bisphosphate metabolic process	BP	46/2438	47/3131	0.000144635728206	0.167054266078
46	GO:0034032	purine nucleoside bisphosphate metabolic process	BP	46/2438	47/3131	0.000144635728206	0.167054266078
55	GO:0022604	regulation of cell morphogenesis	BP	55/2438	57/3131	0.000145197591246	0.167703217889
101	GO:0010038	response to metal ion	BP	101/2438	110/3131	0.000147460964284	0.170317413748
333	GO:0009966	regulation of signal transduction	BP	333/2438	391/3131	0.000150889410644	0.174277269294
173	GO:0060548	negative regulation of cell death	BP	173/2438	196/3131	0.000170738092076	0.197202496348
37	GO:0044272	sulfur compound biosynthetic process	BP	37/2438	37/3131	0.000174111017096	0.201098224746
37	GO:1901215	negative regulation of neuron death	BP	37/2438	37/3131	0.000174111017096	0.201098224746
220	GO:0006886	intracellular protein transport	BP	220/2438	253/3131	0.000189374673242	0.218727747595
62	GO:0046034	ATP metabolic process	BP	62/2438	65/3131	0.000203121373958	0.234605186921
62	GO:0070848	response to growth factor	BP	62/2438	65/3131	0.000203121373958	0.234605186921
87	GO:0007155	cell adhesion	BP	87/2438	94/3131	0.000203802318767	0.235391678176
45	GO:0072330	monocarboxylic acid biosynthetic process	BP	45/2438	46/3131	0.000224756419396	0.259593664402
45	GO:0045047	protein targeting to ER	BP	45/2438	46/3131	0.000224756419396	0.259593664402
54	GO:1901214	regulation of neuron death	BP	54/2438	56/3131	0.000235160743573	0.271610658827
68	GO:1901605	alpha-amino acid metabolic process	BP	68/2438	72/3131	0.000243150995227	0.280839399487
34	GO:0019083	viral transcription	BP	34/2438	34/3131	0.000269359854538	0.311110631991
34	GO:0034754	cellular hormone metabolic process	BP	34/2438	34/3131	0.000269359854538	0.311110631991
230	GO:0044093	positive regulation of molecular function	BP	230/2438	266/3131	0.000269652978857	0.31144919058
35	GO:0034329	cell junction assembly	BP	35/2438	35/3131	0.000275767471601	0.318511429699
192	GO:0009059	macromolecule biosynthetic process	BP	192/2438	220/3131	0.000280710736476	0.32422090063
78	GO:0006605	protein targeting	BP	78/2438	84/3131	0.000281223897254	0.324813601328
103	GO:0006955	immune response	BP	103/2438	113/3131	0.000289688569199	0.334590297425
656	GO:0044260	cellular macromolecule metabolic process	BP	656/2438	796/3131	0.000304128099553	0.351267954984
402	GO:0051649	establishment of localization in cell	BP	402/2438	478/3131	0.000317931708976	0.367211123867
238	GO:0043067	regulation of programmed cell death	BP	238/2438	276/3131	0.000337338778943	0.389626289679
65	GO:0000956	nuclear-transcribed mRNA catabolic process	BP	65/2438	69/3131	0.000343322478332	0.396537462473
43	GO:0045471	response to ethanol	BP	43/2438	44/3131	0.000349329010548	0.403475007183
52	GO:0030258	lipid modification	BP	52/2438	54/3131	0.000356068499825	0.411259117298
112	GO:0046700	heterocycle catabolic process	BP	112/2438	124/3131	0.000358098317882	0.413603557154
232	GO:0042981	regulation of apoptotic process	BP	232/2438	269/3131	0.000387237117878	0.447258871149
76	GO:0006913	nucleocytoplasmic transport	BP	76/2438	82/3131	0.000406818506201	0.469875374662
76	GO:0051169	nuclear transport	BP	76/2438	82/3131	0.000406818506201	0.469875374662
121	GO:0030162	regulation of proteolysis	BP	121/2438	135/3131	0.000422437706445	0.487915550944
57	GO:0071363	cellular response to growth factor stimulus	BP	57/2438	60/3131	0.000433978534594	0.501245207456
32	GO:0007033	vacuole organization	BP	32/2438	32/3131	0.000434611159273	0.50197588896
32	GO:0046031	ADP metabolic process	BP	32/2438	32/3131	0.000434611159273	0.50197588896
32	GO:0006165	nucleoside diphosphate phosphorylation	BP	32/2438	32/3131	0.000434611159273	0.50197588896
33	GO:0031349	positive regulation of defense response	BP	33/2438	33/3131	0.000437889755853	0.50576266801
33	GO:0046939	nucleotide phosphorylation	BP	33/2438	33/3131	0.000437889755853	0.50576266801
199	GO:1902531	regulation of intracellular signal transduction	BP	199/2438	229/3131	0.000479906001401	0.554291431618
104	GO:0034655	nucleobase-containing compound catabolic process	BP	104/2438	115/3131	0.000524445228876	0.605734239352
41	GO:0009132	nucleoside diphosphate metabolic process	BP	41/2438	42/3131	0.000542792022552	0.626924786048
41	GO:0009141	nucleoside triphosphate metabolic process	BP	41/2438	42/3131	0.000542792022552	0.626924786048
150	GO:0051094	positive regulation of developmental process	BP	150/2438	170/3131	0.000571202042193	0.659738358733
42	GO:0002181	cytoplasmic translation	BP	42/2438	43/3131	0.000577016179772	0.666453687637
55	GO:0009743	response to carbohydrate	BP	55/2438	58/3131	0.000648840406153	0.749410669107
162	GO:0051050	positive regulation of transport	BP	162/2438	185/3131	0.000689369966479	0.796222311283
31	GO:0071219	cellular response to molecule of bacterial origin	BP	31/2438	31/3131	0.000697065037045	0.805110117787
122	GO:0019725	cellular homeostasis	BP	122/2438	137/3131	0.00071557554482	0.826489754267
122	GO:0034097	response to cytokine	BP	122/2438	137/3131	0.00071557554482	0.826489754267
61	GO:0006897	endocytosis	BP	61/2438	65/3131	0.000745971048661	0.861596561203
148	GO:2000026	regulation of multicellular organismal development	BP	148/2438	168/3131	0.000758913989217	0.876545657546
47	GO:0072599	establishment of protein localization to endoplasmic reticulum	BP	47/2438	49/3131	0.000782559394355	0.90385610048
47	GO:0043648	dicarboxylic acid metabolic process	BP	47/2438	49/3131	0.000782559394355	0.90385610048
47	GO:1901653	cellular response to peptide	BP	47/2438	49/3131	0.000782559394355	0.90385610048
90	GO:0006979	response to oxidative stress	BP	90/2438	99/3131	0.000803691399599	0.928263566537
90	GO:0002684	positive regulation of immune system process	BP	90/2438	99/3131	0.000803691399599	0.928263566537
175	GO:0045595	regulation of cell differentiation	BP	175/2438	201/3131	0.000804123140696	0.928762227504
39	GO:0043523	regulation of neuron apoptotic process	BP	39/2438	40/3131	0.00084300210589	0.973667432303
39	GO:0008654	phospholipid biosynthetic process	BP	39/2438	40/3131	0.00084300210589	0.973667432303
72	GO:0006402	mRNA catabolic process	BP	72/2438	78/3131	0.000843385751816	0.974110543347
112	GO:0051707	response to other organism	BP	112/2438	125/3131	0.000868031709977	1
40	GO:0032868	response to insulin	BP	40/2438	41/3131	0.000887545827946	1
276	GO:0050790	regulation of catalytic activity	BP	276/2438	325/3131	0.0008965358906	1
105	GO:0045597	positive regulation of cell differentiation	BP	105/2438	117/3131	0.000926628402601	1
105	GO:0071345	cellular response to cytokine stimulus	BP	105/2438	117/3131	0.000926628402601	1
173	GO:0043085	positive regulation of catalytic activity	BP	173/2438	199/3131	0.00104415687124	1
29	GO:0016051	carbohydrate biosynthetic process	BP	29/2438	29/3131	0.00111236015557	1
29	GO:0001676	long-chain fatty acid metabolic process	BP	29/2438	29/3131	0.00111236015557	1
29	GO:0120254	olefinic compound metabolic process	BP	29/2438	29/3131	0.00111236015557	1
29	GO:0071222	cellular response to lipopolysaccharide	BP	29/2438	29/3131	0.00111236015557	1
29	GO:0046165	alcohol biosynthetic process	BP	29/2438	29/3131	0.00111236015557	1
29	GO:0072593	reactive oxygen species metabolic process	BP	29/2438	29/3131	0.00111236015557	1
89	GO:0042176	regulation of protein catabolic process	BP	89/2438	98/3131	0.00114465044448	1
65	GO:0046486	glycerolipid metabolic process	BP	65/2438	70/3131	0.00117097171016	1
83	GO:0006812	cation transport	BP	83/2438	91/3131	0.00118425189235	1
45	GO:0000302	response to reactive oxygen species	BP	45/2438	47/3131	0.0011873062381	1
76	GO:0071396	cellular response to lipid	BP	76/2438	83/3131	0.00120043528798	1
399	GO:0071702	organic substance transport	BP	399/2438	478/3131	0.00120575216052	1
66	GO:0097305	response to alcohol	BP	66/2438	71/3131	0.0012142017206	1
37	GO:0014074	response to purine-containing compound	BP	37/2438	38/3131	0.00130837731645	1
37	GO:0007600	sensory perception	BP	37/2438	38/3131	0.00130837731645	1
37	GO:0006606	protein import into nucleus	BP	37/2438	38/3131	0.00130837731645	1
38	GO:0035383	thioester metabolic process	BP	38/2438	39/3131	0.00136499805162	1
38	GO:0006637	acyl-CoA metabolic process	BP	38/2438	39/3131	0.00136499805162	1
38	GO:0032355	response to estradiol	BP	38/2438	39/3131	0.00136499805162	1
546	GO:0019538	protein metabolic process	BP	546/2438	663/3131	0.00156149862867	1
371	GO:0007165	signal transduction	BP	371/2438	444/3131	0.00162137226511	1
69	GO:0006575	cellular modified amino acid metabolic process	BP	69/2438	75/3131	0.00172000981904	1
150	GO:0002682	regulation of immune system process	BP	150/2438	172/3131	0.00175062156435	1
27	GO:0006099	tricarboxylic acid cycle	BP	27/2438	27/3131	0.00177931998149	1
27	GO:0006096	glycolytic process	BP	27/2438	27/3131	0.00177931998149	1
27	GO:0033273	response to vitamin	BP	27/2438	27/3131	0.00177931998149	1
27	GO:0006757	ATP generation from ADP	BP	27/2438	27/3131	0.00177931998149	1
27	GO:0032981	mitochondrial respiratory chain complex I assembly	BP	27/2438	27/3131	0.00177931998149	1
27	GO:0010257	NADH dehydrogenase complex assembly	BP	27/2438	27/3131	0.00177931998149	1
43	GO:0034440	lipid oxidation	BP	43/2438	45/3131	0.00179758679026	1
43	GO:0019395	fatty acid oxidation	BP	43/2438	45/3131	0.00179758679026	1
724	GO:0048522	positive regulation of cellular process	BP	724/2438	888/3131	0.00189376319043	1
28	GO:0009123	nucleoside monophosphate metabolic process	BP	28/2438	28/3131	0.00191715523381	1
28	GO:0006720	isoprenoid metabolic process	BP	28/2438	28/3131	0.00191715523381	1
28	GO:0000278	mitotic cell cycle	BP	28/2438	28/3131	0.00191715523381	1
35	GO:0009617	response to bacterium	BP	35/2438	36/3131	0.00202885488139	1
35	GO:0032984	protein-containing complex disassembly	BP	35/2438	36/3131	0.00202885488139	1
36	GO:0071375	cellular response to peptide hormone stimulus	BP	36/2438	37/3131	0.00209862898882	1
36	GO:0009185	ribonucleoside diphosphate metabolic process	BP	36/2438	37/3131	0.00209862898882	1
50	GO:0045321	leukocyte activation	BP	50/2438	53/3131	0.00219088021595	1
50	GO:0098660	inorganic ion transmembrane transport	BP	50/2438	53/3131	0.00219088021595	1
50	GO:0070972	protein localization to endoplasmic reticulum	BP	50/2438	53/3131	0.00219088021595	1
85	GO:0016032	viral process	BP	85/2438	94/3131	0.00220812727942	1
79	GO:0006401	RNA catabolic process	BP	79/2438	87/3131	0.0023182979391	1
100	GO:0051345	positive regulation of hydrolase activity	BP	100/2438	112/3131	0.0023687349114	1
100	GO:0030334	regulation of cell migration	BP	100/2438	112/3131	0.0023687349114	1
61	GO:0006644	phospholipid metabolic process	BP	61/2438	66/3131	0.00243258144314	1
61	GO:0050778	positive regulation of immune response	BP	61/2438	66/3131	0.00243258144314	1
214	GO:0048584	positive regulation of response to stimulus	BP	214/2438	251/3131	0.00256610334327	1
360	GO:0046907	intracellular transport	BP	360/2438	432/3131	0.00272988193642	1
737	GO:0048519	negative regulation of biological process	BP	737/2438	906/3131	0.00276944361231	1
88	GO:0016042	lipid catabolic process	BP	88/2438	98/3131	0.00278442715878	1
25	GO:0006081	cellular aldehyde metabolic process	BP	25/2438	25/3131	0.00285278731307	1
611	GO:0006810	transport	BP	611/2438	747/3131	0.00287656167479	1
26	GO:1902600	proton transmembrane transport	BP	26/2438	26/3131	0.00302620571336	1
26	GO:0043524	negative regulation of neuron apoptotic process	BP	26/2438	26/3131	0.00302620571336	1
26	GO:0009161	ribonucleoside monophosphate metabolic process	BP	26/2438	26/3131	0.00302620571336	1
199	GO:0048585	negative regulation of response to stimulus	BP	199/2438	233/3131	0.00312156236562	1
33	GO:0008652	cellular amino acid biosynthetic process	BP	33/2438	34/3131	0.00314251763451	1
33	GO:0071216	cellular response to biotic stimulus	BP	33/2438	34/3131	0.00314251763451	1
412	GO:0051246	regulation of protein metabolic process	BP	412/2438	497/3131	0.00318041743683	1
34	GO:0009135	purine nucleoside diphosphate metabolic process	BP	34/2438	35/3131	0.00322489889178	1
34	GO:0009179	purine ribonucleoside diphosphate metabolic process	BP	34/2438	35/3131	0.00322489889178	1
107	GO:0051241	negative regulation of multicellular organismal process	BP	107/2438	121/3131	0.00347077178084	1
59	GO:0008202	steroid metabolic process	BP	59/2438	64/3131	0.00348755862916	1
241	GO:0048513	animal organ development	BP	241/2438	285/3131	0.00350654615615	1
85	GO:0000398	mRNA splicing, via spliceosome	BP	85/2438	95/3131	0.00381579830788	1
85	GO:0000375	RNA splicing, via transesterification reactions	BP	85/2438	95/3131	0.00381579830788	1
85	GO:0000377	RNA splicing, via transesterification reactions with bulged adenosine as nucleophile	BP	85/2438	95/3131	0.00381579830788	1
39	GO:0051170	import into nucleus	BP	39/2438	41/3131	0.00409038464215	1
39	GO:0022900	electron transport chain	BP	39/2438	41/3131	0.00409038464215	1
39	GO:0009611	response to wounding	BP	39/2438	41/3131	0.00409038464215	1
111	GO:0006811	ion transport	BP	111/2438	126/3131	0.00414408781255	1
148	GO:0043069	negative regulation of programmed cell death	BP	148/2438	171/3131	0.00431360501093	1
351	GO:0071705	nitrogen compound transport	BP	351/2438	422/3131	0.00450606743887	1
171	GO:0010648	negative regulation of cell communication	BP	171/2438	199/3131	0.00457199824904	1
171	GO:0023057	negative regulation of signaling	BP	171/2438	199/3131	0.00457199824904	1
23	GO:0009167	purine ribonucleoside monophosphate metabolic process	BP	23/2438	23/3131	0.00458416721433	1
23	GO:0019882	antigen processing and presentation	BP	23/2438	23/3131	0.00458416721433	1
23	GO:0009126	purine nucleoside monophosphate metabolic process	BP	23/2438	23/3131	0.00458416721433	1
45	GO:0016311	dephosphorylation	BP	45/2438	48/3131	0.00465452027458	1
45	GO:0045732	positive regulation of protein catabolic process	BP	45/2438	48/3131	0.00465452027458	1
68	GO:0070482	response to oxygen levels	BP	68/2438	75/3131	0.00468623165921	1
69	GO:0044242	cellular lipid catabolic process	BP	69/2438	76/3131	0.00471201340781	1
69	GO:0008283	cell population proliferation	BP	69/2438	76/3131	0.00471201340781	1
46	GO:0009062	fatty acid catabolic process	BP	46/2438	49/3131	0.00474724268201	1
46	GO:0098662	inorganic cation transmembrane transport	BP	46/2438	49/3131	0.00474724268201	1
46	GO:0034284	response to monosaccharide	BP	46/2438	49/3131	0.00474724268201	1
46	GO:0002252	immune effector process	BP	46/2438	49/3131	0.00474724268201	1
24	GO:0046677	response to antibiotic	BP	24/2438	24/3131	0.00479053539698	1
24	GO:0034308	primary alcohol metabolic process	BP	24/2438	24/3131	0.00479053539698	1
24	GO:0006721	terpenoid metabolic process	BP	24/2438	24/3131	0.00479053539698	1
24	GO:0050764	regulation of phagocytosis	BP	24/2438	24/3131	0.00479053539698	1
24	GO:0014823	response to activity	BP	24/2438	24/3131	0.00479053539698	1
24	GO:0043112	receptor metabolic process	BP	24/2438	24/3131	0.00479053539698	1
31	GO:1901607	alpha-amino acid biosynthetic process	BP	31/2438	32/3131	0.00486068601766	1
31	GO:0050807	regulation of synapse organization	BP	31/2438	32/3131	0.00486068601766	1
31	GO:0006633	fatty acid biosynthetic process	BP	31/2438	32/3131	0.00486068601766	1
63	GO:0001775	cell activation	BP	63/2438	69/3131	0.00489396137805	1
51	GO:0034330	cell junction organization	BP	51/2438	55/3131	0.00492342047882	1
51	GO:0072329	monocarboxylic acid catabolic process	BP	51/2438	55/3131	0.00492342047882	1
32	GO:0045017	glycerolipid biosynthetic process	BP	32/2438	33/3131	0.00495195964084	1
32	GO:0009144	purine nucleoside triphosphate metabolic process	BP	32/2438	33/3131	0.00495195964084	1
32	GO:0046683	response to organophosphorus	BP	32/2438	33/3131	0.00495195964084	1
57	GO:0045862	positive regulation of proteolysis	BP	57/2438	62/3131	0.00498100740243	1
52	GO:0031334	positive regulation of protein-containing complex assembly	BP	52/2438	56/3131	0.00504301548162	1
200	GO:0016071	mRNA metabolic process	BP	200/2438	235/3131	0.00531957333359	1
79	GO:0098542	defense response to other organism	BP	79/2438	88/3131	0.00575178617163	1
379	GO:0032268	regulation of cellular protein metabolic process	BP	379/2438	458/3131	0.0060858470346	1
103	GO:0016310	phosphorylation	BP	103/2438	117/3131	0.00613313720781	1
37	GO:0007034	vacuolar transport	BP	37/2438	39/3131	0.00614431753629	1
37	GO:0006635	fatty acid beta-oxidation	BP	37/2438	39/3131	0.00614431753629	1
635	GO:0051234	establishment of localization	BP	635/2438	780/3131	0.00615828205151	1
139	GO:0044092	negative regulation of molecular function	BP	139/2438	161/3131	0.00632475269153	1
87	GO:0043065	positive regulation of apoptotic process	BP	87/2438	98/3131	0.00635619964103	1
184	GO:0080134	regulation of response to stress	BP	184/2438	216/3131	0.00645927213389	1
297	GO:0015031	protein transport	BP	297/2438	356/3131	0.00664522905493	1
874	GO:0043170	macromolecule metabolic process	BP	874/2438	1084/3131	0.00665021349371	1
153	GO:0009653	anatomical structure morphogenesis	BP	153/2438	178/3131	0.00682672051715	1
43	GO:0071241	cellular response to inorganic substance	BP	43/2438	46/3131	0.00683593488741	1
43	GO:0032103	positive regulation of response to external stimulus	BP	43/2438	46/3131	0.00683593488741	1
97	GO:0010942	positive regulation of cell death	BP	97/2438	110/3131	0.00685626575813	1
98	GO:0050776	regulation of immune response	BP	98/2438	111/3131	0.0069916130286	1
144	GO:0043066	negative regulation of apoptotic process	BP	144/2438	167/3131	0.00707101834779	1
50	GO:0006650	glycerophospholipid metabolic process	BP	50/2438	54/3131	0.00726409035951	1
50	GO:0015980	energy derivation by oxidation of organic compounds	BP	50/2438	54/3131	0.00726409035951	1
517	GO:0048856	anatomical structure development	BP	517/2438	632/3131	0.0073218085468	1
21	GO:0006275	regulation of DNA replication	BP	21/2438	21/3131	0.00738238877843	1
21	GO:0010769	regulation of cell morphogenesis involved in differentiation	BP	21/2438	21/3131	0.00738238877843	1
21	GO:0042743	hydrogen peroxide metabolic process	BP	21/2438	21/3131	0.00738238877843	1
21	GO:0006084	acetyl-CoA metabolic process	BP	21/2438	21/3131	0.00738238877843	1
179	GO:0051248	negative regulation of protein metabolic process	BP	179/2438	210/3131	0.00744857785097	1
29	GO:0009142	nucleoside triphosphate biosynthetic process	BP	29/2438	30/3131	0.0075055452469	1
29	GO:0098754	detoxification	BP	29/2438	30/3131	0.0075055452469	1
30	GO:0033108	mitochondrial respiratory chain complex assembly	BP	30/2438	31/3131	0.00759644350197	1
30	GO:0009199	ribonucleoside triphosphate metabolic process	BP	30/2438	31/3131	0.00759644350197	1
30	GO:0046474	glycerophospholipid biosynthetic process	BP	30/2438	31/3131	0.00759644350197	1
30	GO:0043279	response to alkaloid	BP	30/2438	31/3131	0.00759644350197	1
30	GO:0090092	regulation of transmembrane receptor protein serine/threonine kinase signaling pathway	BP	30/2438	31/3131	0.00759644350197	1
30	GO:0051251	positive regulation of lymphocyte activation	BP	30/2438	31/3131	0.00759644350197	1
22	GO:0034614	cellular response to reactive oxygen species	BP	22/2438	22/3131	0.00760560859239	1
22	GO:0034030	ribonucleoside bisphosphate biosynthetic process	BP	22/2438	22/3131	0.00760560859239	1
22	GO:0045089	positive regulation of innate immune response	BP	22/2438	22/3131	0.00760560859239	1
22	GO:0034033	purine nucleoside bisphosphate biosynthetic process	BP	22/2438	22/3131	0.00760560859239	1
22	GO:0033866	nucleoside bisphosphate biosynthetic process	BP	22/2438	22/3131	0.00760560859239	1
92	GO:0008284	positive regulation of cell population proliferation	BP	92/2438	104/3131	0.00776149001002	1
64	GO:0009888	tissue development	BP	64/2438	71/3131	0.00903498489611	1
381	GO:0051128	regulation of cellular component organization	BP	381/2438	462/3131	0.0090864606773	1
35	GO:0007265	Ras protein signal transduction	BP	35/2438	37/3131	0.00919996666728	1
35	GO:0045088	regulation of innate immune response	BP	35/2438	37/3131	0.00919996666728	1
36	GO:0042542	response to hydrogen peroxide	BP	36/2438	38/3131	0.00929988995756	1
36	GO:0022904	respiratory electron transport chain	BP	36/2438	38/3131	0.00929988995756	1
36	GO:0071248	cellular response to metal ion	BP	36/2438	38/3131	0.00929988995756	1
36	GO:0009063	cellular amino acid catabolic process	BP	36/2438	38/3131	0.00929988995756	1
36	GO:0006694	steroid biosynthetic process	BP	36/2438	38/3131	0.00929988995756	1
104	GO:0010564	regulation of cell cycle process	BP	104/2438	119/3131	0.00936539106623	1
79	GO:1902532	negative regulation of intracellular signal transduction	BP	79/2438	89/3131	0.00948749149779	1
114	GO:0022603	regulation of anatomical structure morphogenesis	BP	114/2438	131/3131	0.00951101995334	1
155	GO:0009968	negative regulation of signal transduction	BP	155/2438	181/3131	0.00953352705359	1
146	GO:0048878	chemical homeostasis	BP	146/2438	170/3131	0.0100043404085	1
47	GO:2001242	regulation of intrinsic apoptotic signaling pathway	BP	47/2438	51/3131	0.0102074676465	1
47	GO:0009266	response to temperature stimulus	BP	47/2438	51/3131	0.0102074676465	1
90	GO:0044089	positive regulation of cellular component biogenesis	BP	90/2438	102/3131	0.0103351798666	1
48	GO:0007167	enzyme linked receptor protein signaling pathway	BP	48/2438	52/3131	0.0104222118245	1
107	GO:2000145	regulation of cell motility	BP	107/2438	123/3131	0.0107829278832	1
483	GO:0009893	positive regulation of metabolic process	BP	483/2438	591/3131	0.0114366554898	1
27	GO:0031589	cell-substrate adhesion	BP	27/2438	28/3131	0.0115661424024	1
27	GO:0042147	retrograde transport, endosome to Golgi	BP	27/2438	28/3131	0.0115661424024	1
28	GO:0009205	purine ribonucleoside triphosphate metabolic process	BP	28/2438	29/3131	0.0116384039277	1
28	GO:0019646	aerobic electron transport chain	BP	28/2438	29/3131	0.0116384039277	1
28	GO:1990748	cellular detoxification	BP	28/2438	29/3131	0.0116384039277	1
28	GO:0007041	lysosomal transport	BP	28/2438	29/3131	0.0116384039277	1
773	GO:0032502	developmental process	BP	773/2438	958/3131	0.011654138176	1
19	GO:2000060	positive regulation of ubiquitin-dependent protein catabolic process	BP	19/2438	19/3131	0.0119138336901	1
19	GO:0050905	neuromuscular process	BP	19/2438	19/3131	0.0119138336901	1
19	GO:0042110	T cell activation	BP	19/2438	19/3131	0.0119138336901	1
19	GO:0009112	nucleobase metabolic process	BP	19/2438	19/3131	0.0119138336901	1
19	GO:0099003	vesicle-mediated transport in synapse	BP	19/2438	19/3131	0.0119138336901	1
19	GO:0016101	diterpenoid metabolic process	BP	19/2438	19/3131	0.0119138336901	1
19	GO:0098657	import into cell	BP	19/2438	19/3131	0.0119138336901	1
153	GO:0009967	positive regulation of signal transduction	BP	153/2438	179/3131	0.0119859483513	1
93	GO:0055082	cellular chemical homeostasis	BP	93/2438	106/3131	0.0120000564921	1
20	GO:0030838	positive regulation of actin filament polymerization	BP	20/2438	20/3131	0.0121108166393	1
20	GO:0071383	cellular response to steroid hormone stimulus	BP	20/2438	20/3131	0.0121108166393	1
20	GO:0050773	regulation of dendrite development	BP	20/2438	20/3131	0.0121108166393	1
20	GO:0071466	cellular response to xenobiotic stimulus	BP	20/2438	20/3131	0.0121108166393	1
20	GO:0046488	phosphatidylinositol metabolic process	BP	20/2438	20/3131	0.0121108166393	1
102	GO:0030163	protein catabolic process	BP	102/2438	117/3131	0.0122265182038	1
112	GO:0006511	ubiquitin-dependent protein catabolic process	BP	112/2438	129/3131	0.0123126372914	1
112	GO:0040012	regulation of locomotion	BP	112/2438	129/3131	0.0123126372914	1
166	GO:0032269	negative regulation of cellular protein metabolic process	BP	166/2438	195/3131	0.0123298416126	1
421	GO:0044267	cellular protein metabolic process	BP	421/2438	513/3131	0.0123339155218	1
78	GO:0030155	regulation of cell adhesion	BP	78/2438	88/3131	0.012770092136	1
57	GO:0015931	nucleobase-containing compound transport	BP	57/2438	63/3131	0.0134186146662	1
56	GO:0007154	cell communication	BP	56/2438	62/3131	0.0134313287928	1
56	GO:0036293	response to decreased oxygen levels	BP	56/2438	62/3131	0.0134313287928	1
87	GO:0043068	positive regulation of programmed cell death	BP	87/2438	99/3131	0.0134971329878	1
33	GO:0006749	glutathione metabolic process	BP	33/2438	35/3131	0.0137261882991	1
33	GO:0006898	receptor-mediated endocytosis	BP	33/2438	35/3131	0.0137261882991	1
33	GO:0046649	lymphocyte activation	BP	33/2438	35/3131	0.0137261882991	1
34	GO:0031100	animal organ regeneration	BP	34/2438	36/3131	0.0138353404181	1
34	GO:1901657	glycosyl compound metabolic process	BP	34/2438	36/3131	0.0138353404181	1
1330	GO:0050789	regulation of biological process	BP	1330/2438	1671/3131	0.0138923817802	1
97	GO:0032101	regulation of response to external stimulus	BP	97/2438	111/3131	0.0139718576355	1
159	GO:0051336	regulation of hydrolase activity	BP	159/2438	187/3131	0.0140543106605	1
72	GO:0010975	regulation of neuron projection development	BP	72/2438	81/3131	0.0141385804284	1
72	GO:0009314	response to radiation	BP	72/2438	81/3131	0.0141385804284	1
73	GO:0060284	regulation of cell development	BP	73/2438	82/3131	0.0144234007782	1
39	GO:1901136	carbohydrate derivative catabolic process	BP	39/2438	42/3131	0.0145695202347	1
39	GO:0016482	cytosolic transport	BP	39/2438	42/3131	0.0145695202347	1
39	GO:0009746	response to hexose	BP	39/2438	42/3131	0.0145695202347	1
39	GO:0050890	cognition	BP	39/2438	42/3131	0.0145695202347	1
40	GO:1902905	positive regulation of supramolecular fiber organization	BP	40/2438	43/3131	0.0147677005458	1
40	GO:0098609	cell-cell adhesion	BP	40/2438	43/3131	0.0147677005458	1
46	GO:0051168	nuclear export	BP	46/2438	50/3131	0.0148898268202	1
46	GO:0048638	regulation of developmental growth	BP	46/2438	50/3131	0.0148898268202	1
127	GO:0051603	proteolysis involved in cellular protein catabolic process	BP	127/2438	148/3131	0.0149733351291	1
67	GO:0034220	ion transmembrane transport	BP	67/2438	75/3131	0.0158103973233	1
61	GO:0006364	rRNA processing	BP	61/2438	68/3131	0.0172251214307	1
61	GO:0032870	cellular response to hormone stimulus	BP	61/2438	68/3131	0.0172251214307	1
61	GO:0030036	actin cytoskeleton organization	BP	61/2438	68/3131	0.0172251214307	1
25	GO:1903076	regulation of protein localization to plasma membrane	BP	25/2438	26/3131	0.0177809623538	1
25	GO:0008360	regulation of cell shape	BP	25/2438	26/3131	0.0177809623538	1
25	GO:0002833	positive regulation of response to biotic stimulus	BP	25/2438	26/3131	0.0177809623538	1
25	GO:0051591	response to cAMP	BP	25/2438	26/3131	0.0177809623538	1
25	GO:0021766	hippocampus development	BP	25/2438	26/3131	0.0177809623538	1
85	GO:0010817	regulation of hormone levels	BP	85/2438	97/3131	0.0178011043506	1
26	GO:0019751	polyol metabolic process	BP	26/2438	27/3131	0.0178027713933	1
26	GO:0120161	regulation of cold-induced thermogenesis	BP	26/2438	27/3131	0.0178027713933	1
26	GO:0002521	leukocyte differentiation	BP	26/2438	27/3131	0.0178027713933	1
26	GO:2000377	regulation of reactive oxygen species metabolic process	BP	26/2438	27/3131	0.0178027713933	1
26	GO:1903364	positive regulation of cellular protein catabolic process	BP	26/2438	27/3131	0.0178027713933	1
114	GO:0019941	modification-dependent protein catabolic process	BP	114/2438	132/3131	0.0178926125587	1
135	GO:0001932	regulation of protein phosphorylation	BP	135/2438	158/3131	0.0180327622519	1
86	GO:0009896	positive regulation of catabolic process	BP	86/2438	98/3131	0.0180791755132	1
55	GO:0045087	innate immune response	BP	55/2438	61/3131	0.0186061597894	1
55	GO:0045861	negative regulation of proteolysis	BP	55/2438	61/3131	0.0186061597894	1
54	GO:0001666	response to hypoxia	BP	54/2438	60/3131	0.0186091939363	1
1422	GO:0065007	biological regulation	BP	1422/2438	1791/3131	0.0187825594021	1
17	GO:0070301	cellular response to hydrogen peroxide	BP	17/2438	17/3131	0.0192665237857	1
17	GO:0046889	positive regulation of lipid biosynthetic process	BP	17/2438	17/3131	0.0192665237857	1
17	GO:0031623	receptor internalization	BP	17/2438	17/3131	0.0192665237857	1
17	GO:0016126	sterol biosynthetic process	BP	17/2438	17/3131	0.0192665237857	1
17	GO:0071385	cellular response to glucocorticoid stimulus	BP	17/2438	17/3131	0.0192665237857	1
17	GO:0042440	pigment metabolic process	BP	17/2438	17/3131	0.0192665237857	1
17	GO:0060537	muscle tissue development	BP	17/2438	17/3131	0.0192665237857	1
17	GO:0097485	neuron projection guidance	BP	17/2438	17/3131	0.0192665237857	1
17	GO:0010288	response to lead ion	BP	17/2438	17/3131	0.0192665237857	1
17	GO:0000045	autophagosome assembly	BP	17/2438	17/3131	0.0192665237857	1
17	GO:0002526	acute inflammatory response	BP	17/2438	17/3131	0.0192665237857	1
17	GO:0070849	response to epidermal growth factor	BP	17/2438	17/3131	0.0192665237857	1
17	GO:1905037	autophagosome organization	BP	17/2438	17/3131	0.0192665237857	1
17	GO:0072527	pyrimidine-containing compound metabolic process	BP	17/2438	17/3131	0.0192665237857	1
17	GO:0015908	fatty acid transport	BP	17/2438	17/3131	0.0192665237857	1
18	GO:0070542	response to fatty acid	BP	18/2438	18/3131	0.0193436764059	1
18	GO:0009066	aspartate family amino acid metabolic process	BP	18/2438	18/3131	0.0193436764059	1
18	GO:0006766	vitamin metabolic process	BP	18/2438	18/3131	0.0193436764059	1
18	GO:0006734	NADH metabolic process	BP	18/2438	18/3131	0.0193436764059	1
18	GO:0071384	cellular response to corticosteroid stimulus	BP	18/2438	18/3131	0.0193436764059	1
18	GO:0032436	positive regulation of proteasomal ubiquitin-dependent protein catabolic process	BP	18/2438	18/3131	0.0193436764059	1
18	GO:0046364	monosaccharide biosynthetic process	BP	18/2438	18/3131	0.0193436764059	1
18	GO:0032392	DNA geometric change	BP	18/2438	18/3131	0.0193436764059	1
18	GO:0007605	sensory perception of sound	BP	18/2438	18/3131	0.0193436764059	1
18	GO:0050954	sensory perception of mechanical stimulus	BP	18/2438	18/3131	0.0193436764059	1
18	GO:0009124	nucleoside monophosphate biosynthetic process	BP	18/2438	18/3131	0.0193436764059	1
18	GO:0010770	positive regulation of cell morphogenesis involved in differentiation	BP	18/2438	18/3131	0.0193436764059	1
71	GO:0031347	regulation of defense response	BP	71/2438	80/3131	0.0194119185458	1
117	GO:0043632	modification-dependent macromolecule catabolic process	BP	117/2438	136/3131	0.0197057522628	1
49	GO:0062197	cellular response to chemical stress	BP	49/2438	54/3131	0.0198503051924	1
49	GO:0104004	cellular response to environmental stimulus	BP	49/2438	54/3131	0.0198503051924	1
49	GO:0071214	cellular response to abiotic stimulus	BP	49/2438	54/3131	0.0198503051924	1
177	GO:0023056	positive regulation of signaling	BP	177/2438	210/3131	0.0200051698666	1
79	GO:1903530	regulation of secretion by cell	BP	79/2438	90/3131	0.0200864810882	1
79	GO:0010498	proteasomal protein catabolic process	BP	79/2438	90/3131	0.0200864810882	1
107	GO:0008219	cell death	BP	107/2438	124/3131	0.0202085377153	1
50	GO:0042391	regulation of membrane potential	BP	50/2438	55/3131	0.0203404600057	1
50	GO:1903050	regulation of proteolysis involved in cellular protein catabolic process	BP	50/2438	55/3131	0.0203404600057	1
50	GO:0098655	cation transmembrane transport	BP	50/2438	55/3131	0.0203404600057	1
31	GO:0006405	RNA export from nucleus	BP	31/2438	33/3131	0.0203983484106	1
31	GO:0051056	regulation of small GTPase mediated signal transduction	BP	31/2438	33/3131	0.0203983484106	1
31	GO:0042180	cellular ketone metabolic process	BP	31/2438	33/3131	0.0203983484106	1
32	GO:0030336	negative regulation of cell migration	BP	32/2438	34/3131	0.0205124859102	1
32	GO:0017157	regulation of exocytosis	BP	32/2438	34/3131	0.0205124859102	1
37	GO:0090287	regulation of cellular response to growth factor stimulus	BP	37/2438	40/3131	0.0211284944324	1
37	GO:0033500	carbohydrate homeostasis	BP	37/2438	40/3131	0.0211284944324	1
37	GO:0009060	aerobic respiration	BP	37/2438	40/3131	0.0211284944324	1
37	GO:0042593	glucose homeostasis	BP	37/2438	40/3131	0.0211284944324	1
37	GO:0002253	activation of immune response	BP	37/2438	40/3131	0.0211284944324	1
44	GO:0006612	protein targeting to membrane	BP	44/2438	48/3131	0.0211747473194	1
44	GO:0051495	positive regulation of cytoskeleton organization	BP	44/2438	48/3131	0.0211747473194	1
38	GO:0009749	response to glucose	BP	38/2438	41/3131	0.0213863825302	1
38	GO:1902652	secondary alcohol metabolic process	BP	38/2438	41/3131	0.0213863825302	1
155	GO:0042325	regulation of phosphorylation	BP	155/2438	183/3131	0.0215851222066	1
167	GO:0044087	regulation of cellular component biogenesis	BP	167/2438	198/3131	0.0215901231081	1
318	GO:0045184	establishment of protein localization	BP	318/2438	386/3131	0.0219402443606	1
214	GO:0051247	positive regulation of protein metabolic process	BP	214/2438	256/3131	0.0224690004896	1
73	GO:2001233	regulation of apoptotic signaling pathway	BP	73/2438	83/3131	0.0226525151461	1
74	GO:0043161	proteasome-mediated ubiquitin-dependent protein catabolic process	BP	74/2438	84/3131	0.0227536768513	1
200	GO:0006508	proteolysis	BP	200/2438	239/3131	0.0232369604174	1
59	GO:0052547	regulation of peptidase activity	BP	59/2438	66/3131	0.0235328846975	1
59	GO:1903362	regulation of cellular protein catabolic process	BP	59/2438	66/3131	0.0235328846975	1
68	GO:0034762	regulation of transmembrane transport	BP	68/2438	77/3131	0.0254779043532	1
52	GO:0051236	establishment of RNA localization	BP	52/2438	58/3131	0.0256480860744	1
52	GO:0007015	actin filament organization	BP	52/2438	58/3131	0.0256480860744	1
52	GO:1901654	response to ketone	BP	52/2438	58/3131	0.0256480860744	1
69	GO:0007346	regulation of mitotic cell cycle	BP	69/2438	78/3131	0.0259926691301	1
24	GO:1901616	organic hydroxy compound catabolic process	BP	24/2438	25/3131	0.0271790445017	1
24	GO:0045055	regulated exocytosis	BP	24/2438	25/3131	0.0271790445017	1
24	GO:0001505	regulation of neurotransmitter levels	BP	24/2438	25/3131	0.0271790445017	1
47	GO:0045785	positive regulation of cell adhesion	BP	47/2438	52/3131	0.0277054237829	1
48	GO:0031099	regeneration	BP	48/2438	53/3131	0.0283645301976	1
62	GO:0140352	export from cell	BP	62/2438	70/3131	0.0284678396463	1
185	GO:0051130	positive regulation of cellular component organization	BP	185/2438	221/3131	0.028954064285	1
99	GO:0055085	transmembrane transport	BP	99/2438	115/3131	0.0295761646549	1
99	GO:0051223	regulation of protein transport	BP	99/2438	115/3131	0.0295761646549	1
173	GO:0010647	positive regulation of cell communication	BP	173/2438	206/3131	0.0297255058636	1
71	GO:0030029	actin filament-based process	BP	71/2438	81/3131	0.0299778025291	1
29	GO:0000209	protein polyubiquitination	BP	29/2438	31/3131	0.030180776681	1
29	GO:0002699	positive regulation of immune effector process	BP	29/2438	31/3131	0.030180776681	1
29	GO:0045807	positive regulation of endocytosis	BP	29/2438	31/3131	0.030180776681	1
90	GO:0031400	negative regulation of protein modification process	BP	90/2438	104/3131	0.0302664228932	1
30	GO:0007186	G protein-coupled receptor signaling pathway	BP	30/2438	32/3131	0.0302952386916	1
30	GO:1904375	regulation of protein localization to cell periphery	BP	30/2438	32/3131	0.0302952386916	1
35	GO:1903706	regulation of hemopoiesis	BP	35/2438	38/3131	0.0304879609833	1
35	GO:0010976	positive regulation of neuron projection development	BP	35/2438	38/3131	0.0304879609833	1
147	GO:0007166	cell surface receptor signaling pathway	BP	147/2438	174/3131	0.0305509397214	1
36	GO:1905475	regulation of protein localization to membrane	BP	36/2438	39/3131	0.0308275531778	1
16	GO:0055001	muscle cell development	BP	16/2438	16/3131	0.0309947586225	1
16	GO:0035384	thioester biosynthetic process	BP	16/2438	16/3131	0.0309947586225	1
16	GO:0042398	cellular modified amino acid biosynthetic process	BP	16/2438	16/3131	0.0309947586225	1
16	GO:0014706	striated muscle tissue development	BP	16/2438	16/3131	0.0309947586225	1
16	GO:0071616	acyl-CoA biosynthetic process	BP	16/2438	16/3131	0.0309947586225	1
16	GO:0051653	spindle localization	BP	16/2438	16/3131	0.0309947586225	1
16	GO:0009069	serine family amino acid metabolic process	BP	16/2438	16/3131	0.0309947586225	1
16	GO:0032680	regulation of tumor necrosis factor production	BP	16/2438	16/3131	0.0309947586225	1
16	GO:1990090	cellular response to nerve growth factor stimulus	BP	16/2438	16/3131	0.0309947586225	1
16	GO:0090101	negative regulation of transmembrane receptor protein serine/threonine kinase signaling pathway	BP	16/2438	16/3131	0.0309947586225	1
16	GO:1902653	secondary alcohol biosynthetic process	BP	16/2438	16/3131	0.0309947586225	1
16	GO:0002443	leukocyte mediated immunity	BP	16/2438	16/3131	0.0309947586225	1
16	GO:0042744	hydrogen peroxide catabolic process	BP	16/2438	16/3131	0.0309947586225	1
16	GO:0009156	ribonucleoside monophosphate biosynthetic process	BP	16/2438	16/3131	0.0309947586225	1
16	GO:0006695	cholesterol biosynthetic process	BP	16/2438	16/3131	0.0309947586225	1
16	GO:0010332	response to gamma radiation	BP	16/2438	16/3131	0.0309947586225	1
16	GO:1903555	regulation of tumor necrosis factor superfamily cytokine production	BP	16/2438	16/3131	0.0309947586225	1
16	GO:0006289	nucleotide-excision repair	BP	16/2438	16/3131	0.0309947586225	1
16	GO:1990089	response to nerve growth factor	BP	16/2438	16/3131	0.0309947586225	1
16	GO:0002218	activation of innate immune response	BP	16/2438	16/3131	0.0309947586225	1
16	GO:2000045	regulation of G1/S transition of mitotic cell cycle	BP	16/2438	16/3131	0.0309947586225	1
16	GO:0001523	retinoid metabolic process	BP	16/2438	16/3131	0.0309947586225	1
16	GO:0007411	axon guidance	BP	16/2438	16/3131	0.0309947586225	1
16	GO:0048678	response to axon injury	BP	16/2438	16/3131	0.0309947586225	1
57	GO:0052548	regulation of endopeptidase activity	BP	57/2438	64/3131	0.0319779317186	1
152	GO:0051726	regulation of cell cycle	BP	152/2438	180/3131	0.0329366384278	1
197	GO:0032270	positive regulation of cellular protein metabolic process	BP	197/2438	236/3131	0.0336929052065	1
66	GO:0090066	regulation of anatomical structure size	BP	66/2438	75/3131	0.0339336303262	1
84	GO:0016477	cell migration	BP	84/2438	97/3131	0.0346128957263	1
85	GO:0051046	regulation of secretion	BP	85/2438	98/3131	0.0347981193961	1
51	GO:0001889	liver development	BP	51/2438	57/3131	0.0352109232078	1
51	GO:0050658	RNA transport	BP	51/2438	57/3131	0.0352109232078	1
51	GO:0050657	nucleic acid transport	BP	51/2438	57/3131	0.0352109232078	1
60	GO:0031346	positive regulation of cell projection organization	BP	60/2438	68/3131	0.0381553711051	1
61	GO:0016072	rRNA metabolic process	BP	61/2438	69/3131	0.0387224259375	1
88	GO:0051093	negative regulation of developmental process	BP	88/2438	102/3131	0.0388803979622	1
46	GO:0110053	regulation of actin filament organization	BP	46/2438	51/3131	0.0393360577592	1
46	GO:0051028	mRNA transport	BP	46/2438	51/3131	0.0393360577592	1
69	GO:0046903	secretion	BP	69/2438	79/3131	0.0394608398943	1
69	GO:0031331	positive regulation of cellular catabolic process	BP	69/2438	79/3131	0.0394608398943	1
22	GO:0009145	purine nucleoside triphosphate biosynthetic process	BP	22/2438	23/3131	0.0413951967081	1
22	GO:0034612	response to tumor necrosis factor	BP	22/2438	23/3131	0.0413951967081	1
22	GO:0034341	response to interferon-gamma	BP	22/2438	23/3131	0.0413951967081	1
22	GO:0046164	alcohol catabolic process	BP	22/2438	23/3131	0.0413951967081	1
22	GO:0071322	cellular response to carbohydrate stimulus	BP	22/2438	23/3131	0.0413951967081	1
22	GO:0002366	leukocyte activation involved in immune response	BP	22/2438	23/3131	0.0413951967081	1
22	GO:0002064	epithelial cell development	BP	22/2438	23/3131	0.0413951967081	1
22	GO:0002250	adaptive immune response	BP	22/2438	23/3131	0.0413951967081	1
22	GO:1903578	regulation of ATP metabolic process	BP	22/2438	23/3131	0.0413951967081	1
636	GO:0048523	negative regulation of cellular process	BP	636/2438	790/3131	0.042090687722	1
23	GO:0043038	amino acid activation	BP	23/2438	24/3131	0.043692726216	1
23	GO:0043039	tRNA aminoacylation	BP	23/2438	24/3131	0.043692726216	1
23	GO:0032869	cellular response to insulin stimulus	BP	23/2438	24/3131	0.043692726216	1
23	GO:1902105	regulation of leukocyte differentiation	BP	23/2438	24/3131	0.043692726216	1
23	GO:0006418	tRNA aminoacylation for protein translation	BP	23/2438	24/3131	0.043692726216	1
23	GO:0001678	cellular glucose homeostasis	BP	23/2438	24/3131	0.043692726216	1
23	GO:0009201	ribonucleoside triphosphate biosynthetic process	BP	23/2438	24/3131	0.043692726216	1
23	GO:0002263	cell activation involved in immune response	BP	23/2438	24/3131	0.043692726216	1
33	GO:0040013	negative regulation of locomotion	BP	33/2438	36/3131	0.0437547329246	1
33	GO:0050867	positive regulation of cell activation	BP	33/2438	36/3131	0.0437547329246	1
33	GO:0002696	positive regulation of leukocyte activation	BP	33/2438	36/3131	0.0437547329246	1
33	GO:0008203	cholesterol metabolic process	BP	33/2438	36/3131	0.0437547329246	1
33	GO:0032273	positive regulation of protein polymerization	BP	33/2438	36/3131	0.0437547329246	1
34	GO:0016125	sterol metabolic process	BP	34/2438	37/3131	0.0442087073996	1
34	GO:2000116	regulation of cysteine-type endopeptidase activity	BP	34/2438	37/3131	0.0442087073996	1
34	GO:0009408	response to heat	BP	34/2438	37/3131	0.0442087073996	1
27	GO:0009064	glutamine family amino acid metabolic process	BP	27/2438	29/3131	0.0444364513862	1
27	GO:0045834	positive regulation of lipid metabolic process	BP	27/2438	29/3131	0.0444364513862	1
27	GO:0048872	homeostasis of number of cells	BP	27/2438	29/3131	0.0444364513862	1
27	GO:0022409	positive regulation of cell-cell adhesion	BP	27/2438	29/3131	0.0444364513862	1
27	GO:0031345	negative regulation of cell projection organization	BP	27/2438	29/3131	0.0444364513862	1
63	GO:0001558	regulation of cell growth	BP	63/2438	72/3131	0.04489990603	1
64	GO:0048732	gland development	BP	64/2438	73/3131	0.0449431708606	1
723	GO:0051179	localization	BP	723/2438	901/3131	0.0457639802354	1
74	GO:0045859	regulation of protein kinase activity	BP	74/2438	85/3131	0.0457828669939	1
74	GO:0090150	establishment of protein localization to membrane	BP	74/2438	85/3131	0.0457828669939	1
48	GO:0034504	protein localization to nucleus	BP	48/2438	54/3131	0.047896942844	1
49	GO:0071496	cellular response to external stimulus	BP	49/2438	55/3131	0.0480220017829	1
49	GO:1901990	regulation of mitotic cell cycle phase transition	BP	49/2438	55/3131	0.0480220017829	1
14	GO:0032508	DNA duplex unwinding	BP	14/2438	14/3131	0.0498328305788	1
14	GO:0051293	establishment of spindle localization	BP	14/2438	14/3131	0.0498328305788	1
14	GO:0030512	negative regulation of transforming growth factor beta receptor signaling pathway	BP	14/2438	14/3131	0.0498328305788	1
14	GO:0044070	regulation of anion transport	BP	14/2438	14/3131	0.0498328305788	1
14	GO:0048814	regulation of dendrite morphogenesis	BP	14/2438	14/3131	0.0498328305788	1
14	GO:0051385	response to mineralocorticoid	BP	14/2438	14/3131	0.0498328305788	1
14	GO:0046365	monosaccharide catabolic process	BP	14/2438	14/3131	0.0498328305788	1
14	GO:0043299	leukocyte degranulation	BP	14/2438	14/3131	0.0498328305788	1
14	GO:0002708	positive regulation of lymphocyte mediated immunity	BP	14/2438	14/3131	0.0498328305788	1
14	GO:0048145	regulation of fibroblast proliferation	BP	14/2438	14/3131	0.0498328305788	1
14	GO:0036230	granulocyte activation	BP	14/2438	14/3131	0.0498328305788	1
14	GO:0010499	proteasomal ubiquitin-independent protein catabolic process	BP	14/2438	14/3131	0.0498328305788	1
14	GO:0097581	lamellipodium organization	BP	14/2438	14/3131	0.0498328305788	1
14	GO:0033013	tetrapyrrole metabolic process	BP	14/2438	14/3131	0.0498328305788	1
14	GO:0019319	hexose biosynthetic process	BP	14/2438	14/3131	0.0498328305788	1
14	GO:0002275	myeloid cell activation involved in immune response	BP	14/2438	14/3131	0.0498328305788	1
87	GO:0005840	ribosome	CC	87/2438	90/3131	1.83692823535E-6	0.00212165211183
283	GO:0030054	cell junction	CC	283/2438	311/3131	2.49638621759E-6	0.00288332608132
173	GO:0045202	synapse	CC	173/2438	188/3131	2.90669501436E-6	0.00335723274159
345	GO:1902494	catalytic complex	CC	345/2438	390/3131	3.34176593407E-6	0.00385973965385
157	GO:0098590	plasma membrane region	CC	157/2438	171/3131	4.04873072233E-6	0.00467628398429
204	GO:0043005	neuron projection	CC	204/2438	228/3131	4.19513847375E-6	0.00484538493718
914	GO:0005829	cytosol	CC	914/2438	1108/3131	8.11092459104E-6	0.00936811790265
987	GO:0016020	membrane	CC	987/2438	1202/3131	9.31214921269E-6	0.0107555323407
48	GO:0098803	respiratory chain complex	CC	48/2438	48/3131	1.00465862327E-5	0.0116038070988
126	GO:0070161	anchoring junction	CC	126/2438	137/3131	1.21299675944E-5	0.0140101125715
44	GO:0015934	large ribosomal subunit	CC	44/2438	44/3131	2.54132838797E-5	0.0293523428811
83	GO:0010008	endosome membrane	CC	83/2438	88/3131	3.78409000524E-5	0.0437062395605
88	GO:0031012	extracellular matrix	CC	88/2438	94/3131	4.25707588336E-5	0.0491692264528
88	GO:0030312	external encapsulating structure	CC	88/2438	94/3131	4.25707588336E-5	0.0491692264528
75	GO:0044391	ribosomal subunit	CC	75/2438	79/3131	4.73419813773E-5	0.0546799884908
124	GO:0005768	endosome	CC	124/2438	136/3131	4.84629455827E-5	0.055974702148
87	GO:0005773	vacuole	CC	87/2438	93/3131	6.27723708382E-5	0.0725020883181
41	GO:0022626	cytosolic ribosome	CC	41/2438	41/3131	6.99440695875E-5	0.0807854003736
38	GO:0022625	cytosolic large ribosomal subunit	CC	38/2438	38/3131	0.000104082231992	0.120214977951
71	GO:0000323	lytic vacuole	CC	71/2438	75/3131	0.000105242310421	0.121554868536
71	GO:0005764	lysosome	CC	71/2438	75/3131	0.000105242310421	0.121554868536
1083	GO:0032991	protein-containing complex	CC	1083/2438	1334/3131	0.000125868967438	0.145378657391
393	GO:0005886	plasma membrane	CC	393/2438	465/3131	0.000132210596282	0.152703238706
81	GO:0062023	collagen-containing extracellular matrix	CC	81/2438	87/3131	0.000194034264288	0.224109575253
173	GO:0031974	membrane-enclosed lumen	CC	173/2438	197/3131	0.000356590323395	0.411861823521
173	GO:0070013	intracellular organelle lumen	CC	173/2438	197/3131	0.000356590323395	0.411861823521
173	GO:0043233	organelle lumen	CC	173/2438	197/3131	0.000356590323395	0.411861823521
44	GO:0030139	endocytic vesicle	CC	44/2438	45/3131	0.000375137980698	0.433284367706
253	GO:0140513	nuclear protein-containing complex	CC	253/2438	295/3131	0.000394870782665	0.456075753978
76	GO:0005911	cell-cell junction	CC	76/2438	82/3131	0.000406818506201	0.469875374662
88	GO:0065010	extracellular membrane-bounded organelle	CC	88/2438	96/3131	0.000415919118915	0.480386582347
88	GO:0043230	extracellular organelle	CC	88/2438	96/3131	0.000415919118915	0.480386582347
235	GO:0098796	membrane protein complex	CC	235/2438	273/3131	0.000429272155291	0.495809339361
58	GO:1990204	oxidoreductase complex	CC	58/2438	61/3131	0.000452464121743	0.522596060613
474	GO:0005739	mitochondrion	CC	474/2438	569/3131	0.000524999927434	0.606374916186
149	GO:0005743	mitochondrial inner membrane	CC	149/2438	169/3131	0.000564664748521	0.652187784542
70	GO:0030055	cell-substrate junction	CC	70/2438	75/3131	0.00057971883626	0.66957525588
86	GO:0070062	extracellular exosome	CC	86/2438	94/3131	0.00058895471013	0.6802426902
86	GO:1903561	extracellular vesicle	CC	86/2438	94/3131	0.00058895471013	0.6802426902
55	GO:0098794	postsynapse	CC	55/2438	58/3131	0.000648840406153	0.749410669107
162	GO:0005615	extracellular space	CC	162/2438	185/3131	0.000689369966479	0.796222311283
162	GO:0019866	organelle inner membrane	CC	162/2438	185/3131	0.000689369966479	0.796222311283
67	GO:0005925	focal adhesion	CC	67/2438	72/3131	0.000808433741368	0.93374097128
195	GO:0031966	mitochondrial membrane	CC	195/2438	226/3131	0.00113824336855	1
45	GO:0042470	melanosome	CC	45/2438	47/3131	0.0011873062381	1
45	GO:0048770	pigment granule	CC	45/2438	47/3131	0.0011873062381	1
28	GO:0030964	NADH dehydrogenase complex	CC	28/2438	28/3131	0.00191715523381	1
28	GO:0005747	mitochondrial respiratory chain complex I	CC	28/2438	28/3131	0.00191715523381	1
28	GO:0045271	respiratory chain complex I	CC	28/2438	28/3131	0.00191715523381	1
36	GO:0061695	transferase complex, transferring phosphorus-containing groups	CC	36/2438	37/3131	0.00209862898882	1
55	GO:1905368	peptidase complex	CC	55/2438	59/3131	0.00233788618928	1
55	GO:0005769	early endosome	CC	55/2438	59/3131	0.00233788618928	1
55	GO:0098797	plasma membrane protein complex	CC	55/2438	59/3131	0.00233788618928	1
337	GO:0120025	plasma membrane bounded cell projection	CC	337/2438	403/3131	0.00249246755921	1
94	GO:0043025	neuronal cell body	CC	94/2438	105/3131	0.00257493623339	1
2362	GO:0005575	cellular_component	CC	2362/2438	3016/3131	0.00284631725634	1
25	GO:0019897	extrinsic component of plasma membrane	CC	25/2438	25/3131	0.00285278731307	1
349	GO:0031982	vesicle	CC	349/2438	418/3131	0.00287708714808	1
352	GO:0042995	cell projection	CC	352/2438	422/3131	0.0030006396007	1
34	GO:0042383	sarcolemma	CC	34/2438	35/3131	0.00322489889178	1
77	GO:0098978	glutamatergic synapse	CC	77/2438	85/3131	0.00322582027986	1
1579	GO:0043231	intracellular membrane-bounded organelle	CC	1579/2438	1986/3131	0.00420995436749	1
23	GO:0030136	clathrin-coated vesicle	CC	23/2438	23/3131	0.00458416721433	1
90	GO:0043209	myelin sheath	CC	90/2438	101/3131	0.00474362524358	1
46	GO:0005938	cell cortex	CC	46/2438	49/3131	0.00474724268201	1
24	GO:0042788	polysomal ribosome	CC	24/2438	24/3131	0.00479053539698	1
24	GO:0045335	phagocytic vesicle	CC	24/2438	24/3131	0.00479053539698	1
43	GO:0016324	apical plasma membrane	CC	43/2438	46/3131	0.00683593488741	1
81	GO:0009986	cell surface	CC	81/2438	91/3131	0.00703314569852	1
49	GO:0098793	presynapse	CC	49/2438	53/3131	0.00710394826613	1
49	GO:1905369	endopeptidase complex	CC	49/2438	53/3131	0.00710394826613	1
242	GO:1990904	ribonucleoprotein complex	CC	242/2438	288/3131	0.00730490321839	1
21	GO:0070469	respirasome	CC	21/2438	21/3131	0.00738238877843	1
21	GO:0005901	caveola	CC	21/2438	21/3131	0.00738238877843	1
58	GO:1990351	transporter complex	CC	58/2438	64/3131	0.00964612331747	1
47	GO:0031253	cell projection membrane	CC	47/2438	51/3131	0.0102074676465	1
54	GO:1902495	transmembrane transporter complex	CC	54/2438	59/3131	0.0103041299986	1
27	GO:0005643	nuclear pore	CC	27/2438	28/3131	0.0115661424024	1
19	GO:0032587	ruffle membrane	CC	19/2438	19/3131	0.0119138336901	1
1754	GO:0043229	intracellular organelle	CC	1754/2438	2218/3131	0.0120388865656	1
1808	GO:0043226	organelle	CC	1808/2438	2289/3131	0.0133459443605	1
39	GO:0031970	organelle envelope lumen	CC	39/2438	42/3131	0.0145695202347	1
46	GO:0030027	lamellipodium	CC	46/2438	50/3131	0.0148898268202	1
81	GO:0005681	spliceosomal complex	CC	81/2438	92/3131	0.0151696383415	1
286	GO:0097708	intracellular vesicle	CC	286/2438	345/3131	0.0161392128113	1
286	GO:0031410	cytoplasmic vesicle	CC	286/2438	345/3131	0.0161392128113	1
25	GO:0022627	cytosolic small ribosomal subunit	CC	25/2438	26/3131	0.0177809623538	1
25	GO:0031902	late endosome membrane	CC	25/2438	26/3131	0.0177809623538	1
26	GO:0001726	ruffle	CC	26/2438	27/3131	0.0178027713933	1
26	GO:0005604	basement membrane	CC	26/2438	27/3131	0.0178027713933	1
70	GO:0045121	membrane raft	CC	70/2438	79/3131	0.0190276503018	1
70	GO:0098857	membrane microdomain	CC	70/2438	79/3131	0.0190276503018	1
17	GO:1902911	protein kinase complex	CC	17/2438	17/3131	0.0192665237857	1
17	GO:0046540	U4/U6 x U5 tri-snRNP complex	CC	17/2438	17/3131	0.0192665237857	1
18	GO:0070069	cytochrome complex	CC	18/2438	18/3131	0.0193436764059	1
18	GO:0097526	spliceosomal tri-snRNP complex	CC	18/2438	18/3131	0.0193436764059	1
2323	GO:0110165	cellular anatomical entity	CC	2323/2438	2967/3131	0.0199435275424	1
50	GO:0042579	microbody	CC	50/2438	55/3131	0.0203404600057	1
43	GO:0000502	proteasome complex	CC	43/2438	47/3131	0.0207861253593	1
37	GO:0005887	integral component of plasma membrane	CC	37/2438	40/3131	0.0211284944324	1
44	GO:0005777	peroxisome	CC	44/2438	48/3131	0.0211747473194	1
38	GO:0030133	transport vesicle	CC	38/2438	41/3131	0.0213863825302	1
87	GO:0005759	mitochondrial matrix	CC	87/2438	100/3131	0.0268619115223	1
1651	GO:0043227	membrane-bounded organelle	CC	1651/2438	2089/3131	0.0283031343765	1
72	GO:0030424	axon	CC	72/2438	82/3131	0.0301423182065	1
35	GO:0005758	mitochondrial intermembrane space	CC	35/2438	38/3131	0.0304879609833	1
16	GO:0032154	cleavage furrow	CC	16/2438	16/3131	0.0309947586225	1
16	GO:0022624	proteasome accessory complex	CC	16/2438	16/3131	0.0309947586225	1
51	GO:0098552	side of membrane	CC	51/2438	57/3131	0.0352109232078	1
559	GO:0031090	organelle membrane	CC	559/2438	692/3131	0.0379569231553	1
45	GO:0071013	catalytic step 2 spliceosome	CC	45/2438	50/3131	0.0384534556081	1
22	GO:0097060	synaptic membrane	CC	22/2438	23/3131	0.0413951967081	1
39	GO:0015629	actin cytoskeleton	CC	39/2438	43/3131	0.0414577958911	1
40	GO:0005684	U2-type spliceosomal complex	CC	40/2438	44/3131	0.0421663968615	1
54	GO:0014069	postsynaptic density	CC	54/2438	61/3131	0.0428173635362	1
54	GO:0099572	postsynaptic specialization	CC	54/2438	61/3131	0.0428173635362	1
23	GO:0055037	recycling endosome	CC	23/2438	24/3131	0.043692726216	1
23	GO:0016234	inclusion body	CC	23/2438	24/3131	0.043692726216	1
23	GO:0005622	intracellular anatomical structure	CC	23/2438	24/3131	0.043692726216	1
34	GO:0016323	basolateral plasma membrane	CC	34/2438	37/3131	0.0442087073996	1
27	GO:0044309	neuron spine	CC	27/2438	29/3131	0.0444364513862	1
27	GO:0071011	precatalytic spliceosome	CC	27/2438	29/3131	0.0444364513862	1
27	GO:0043197	dendritic spine	CC	27/2438	29/3131	0.0444364513862	1
1038	GO:0005737	cytoplasm	CC	1038/2438	1303/3131	0.0445256440346	1
28	GO:0031901	early endosome membrane	CC	28/2438	30/3131	0.0445492649079	1
14	GO:0098685	Schaffer collateral - CA1 synapse	CC	14/2438	14/3131	0.0498328305788	1
14	GO:0005923	bicellular tight junction	CC	14/2438	14/3131	0.0498328305788	1
14	GO:1902554	serine/threonine protein kinase complex	CC	14/2438	14/3131	0.0498328305788	1
14	GO:0070160	tight junction	CC	14/2438	14/3131	0.0498328305788	1
14	GO:1903293	phosphatase complex	CC	14/2438	14/3131	0.0498328305788	1
14	GO:0008287	protein serine/threonine phosphatase complex	CC	14/2438	14/3131	0.0498328305788	1
61	GO:0015399	primary active transmembrane transporter activity	MF	61/2438	61/3131	8.47854293118E-7	0.000979271708551
77	GO:0022804	active transmembrane transporter activity	MF	77/2438	79/3131	1.3148255576E-6	0.00151862351903
92	GO:0016874	ligase activity	MF	92/2438	94/3131	1.75269780779E-6	0.002024365968
138	GO:0140657	ATP-dependent activity	MF	138/2438	148/3131	2.07322202034E-6	0.00239457143349
255	GO:0016491	oxidoreductase activity	MF	255/2438	279/3131	2.35661509614E-6	0.00272189043604
123	GO:0022857	transmembrane transporter activity	MF	123/2438	132/3131	2.69554641097E-6	0.00311335610467
2225	GO:0003674	molecular_function	MF	2225/2438	2748/3131	2.72157946082E-6	0.00314342427725
365	GO:0005524	ATP binding	MF	365/2438	410/3131	2.82915144185E-6	0.00326766991534
394	GO:0030554	adenyl nucleotide binding	MF	394/2438	441/3131	3.11654715448E-6	0.00359961196342
499	GO:0032555	purine ribonucleotide binding	MF	499/2438	552/3131	3.34968819571E-6	0.00386888986605
682	GO:0036094	small molecule binding	MF	682/2438	757/3131	3.53031807571E-6	0.00407751737745
74	GO:0003735	structural constituent of ribosome	MF	74/2438	76/3131	3.59139991445E-6	0.00414806690119
503	GO:0032553	ribonucleotide binding	MF	503/2438	556/3131	3.60821760387E-6	0.00416749133247
388	GO:0032559	adenyl ribonucleotide binding	MF	388/2438	434/3131	3.63702209046E-6	0.00420076051448
611	GO:0043168	anion binding	MF	611/2438	672/3131	3.72380821104E-6	0.00430099848375
505	GO:0017076	purine nucleotide binding	MF	505/2438	559/3131	3.78937695451E-6	0.00437673038246
475	GO:0035639	purine ribonucleoside triphosphate binding	MF	475/2438	527/3131	3.87324471528E-6	0.00447359764615
609	GO:1901265	nucleoside phosphate binding	MF	609/2438	676/3131	3.89063086613E-6	0.00449367865038
609	GO:0000166	nucleotide binding	MF	609/2438	676/3131	3.89063086613E-6	0.00449367865038
548	GO:0097367	carbohydrate derivative binding	MF	548/2438	608/3131	4.52698918091E-6	0.00522867250395
1244	GO:0003824	catalytic activity	MF	1244/2438	1440/3131	4.59137088968E-6	0.00530303337758
1925	GO:0005488	binding	MF	1925/2438	2372/3131	4.60462816309E-6	0.00531834552837
1040	GO:1901363	heterocyclic compound binding	MF	1040/2438	1251/3131	4.73249251325E-6	0.0054660288528
973	GO:0043167	ion binding	MF	973/2438	1138/3131	4.83419094261E-6	0.00558349053871
1056	GO:0097159	organic cyclic compound binding	MF	1056/2438	1270/3131	4.96765676336E-6	0.00573764356168
99	GO:0003924	GTPase activity	MF	99/2438	105/3131	6.18776974492E-6	0.00714687405538
120	GO:0032561	guanyl ribonucleotide binding	MF	120/2438	130/3131	1.19643473768E-5	0.0138188212202
120	GO:0019001	guanyl nucleotide binding	MF	120/2438	130/3131	1.19643473768E-5	0.0138188212202
376	GO:0016740	transferase activity	MF	376/2438	439/3131	1.32430970957E-5	0.0152957771455
142	GO:0005198	structural molecule activity	MF	142/2438	156/3131	1.64135065931E-5	0.018957600115
139	GO:0005215	transporter activity	MF	139/2438	153/3131	2.26076131388E-5	0.0261117931753
445	GO:0042802	identical protein binding	MF	445/2438	525/3131	2.44833837686E-5	0.0282783082527
116	GO:0005525	GTP binding	MF	116/2438	126/3131	2.45828003305E-5	0.0283931343817
76	GO:0016853	isomerase activity	MF	76/2438	80/3131	3.15664755783E-5	0.0364592792929
1193	GO:0005515	protein binding	MF	1193/2438	1470/3131	3.3925732631E-5	0.0391842211888
60	GO:0022890	inorganic cation transmembrane transporter activity	MF	60/2438	62/3131	4.01987402909E-5	0.046429545036
73	GO:0016614	oxidoreductase activity, acting on CH-OH group of donors	MF	73/2438	77/3131	7.06547170132E-5	0.0816061981502
48	GO:0051287	NAD binding	MF	48/2438	49/3131	9.21492806207E-5	0.106432419117
102	GO:0033218	amide binding	MF	102/2438	111/3131	0.000101422907153	0.117143457762
189	GO:0016818	hydrolase activity, acting on acid anhydrides, in phosphorus-containing anhydrides	MF	189/2438	215/3131	0.000119597955153	0.138135638202
189	GO:0016817	hydrolase activity, acting on acid anhydrides	MF	189/2438	215/3131	0.000119597955153	0.138135638202
538	GO:0016787	hydrolase activity	MF	538/2438	646/3131	0.000156184158573	0.180392703152
69	GO:0016616	oxidoreductase activity, acting on the CH-OH group of donors, NAD or NADP as acceptor	MF	69/2438	73/3131	0.000156436990658	0.18068472421
69	GO:0015318	inorganic molecular entity transmembrane transporter activity	MF	69/2438	73/3131	0.000156436990658	0.18068472421
36	GO:0016860	intramolecular oxidoreductase activity	MF	36/2438	36/3131	0.000167266448308	0.193192747796
166	GO:0016772	transferase activity, transferring phosphorus-containing groups	MF	166/2438	188/3131	0.00019127210087	0.220919276505
186	GO:0016462	pyrophosphatase activity	MF	186/2438	212/3131	0.000209422017268	0.241882429945
67	GO:0008324	cation transmembrane transporter activity	MF	67/2438	71/3131	0.00023202273499	0.267986258913
140	GO:0019904	protein domain specific binding	MF	140/2438	157/3131	0.00023812484413	0.27503419497
73	GO:0042277	peptide binding	MF	73/2438	78/3131	0.000261365104873	0.301876696128
35	GO:0019003	GDP binding	MF	35/2438	35/3131	0.000275767471601	0.318511429699
153	GO:0008289	lipid binding	MF	153/2438	173/3131	0.00031773013781	0.366978309171
454	GO:0019899	enzyme binding	MF	454/2438	543/3131	0.000332314557918	0.383823314395
33	GO:0042626	ATPase-coupled transmembrane transporter activity	MF	33/2438	33/3131	0.000437889755853	0.50576266801
335	GO:0044877	protein-containing complex binding	MF	335/2438	396/3131	0.000453817534197	0.524159251998
158	GO:0005102	signaling receptor binding	MF	158/2438	180/3131	0.00059230546473	0.684112811763
169	GO:0017111	nucleoside-triphosphatase activity	MF	169/2438	193/3131	0.000618747450355	0.71465330516
131	GO:0016301	kinase activity	MF	131/2438	148/3131	0.00106977006504	1
29	GO:0019843	rRNA binding	MF	29/2438	29/3131	0.00111236015557	1
37	GO:0015078	proton transmembrane transporter activity	MF	37/2438	38/3131	0.00130837731645	1
38	GO:0019842	vitamin binding	MF	38/2438	39/3131	0.00136499805162	1
51	GO:0031072	heat shock protein binding	MF	51/2438	54/3131	0.001439566744	1
87	GO:0015075	ion transmembrane transporter activity	MF	87/2438	96/3131	0.00159265115702	1
44	GO:0022853	active ion transmembrane transporter activity	MF	44/2438	46/3131	0.00184773657537	1
28	GO:0015453	oxidoreduction-driven active transmembrane transporter activity	MF	28/2438	28/3131	0.00191715523381	1
56	GO:0004386	helicase activity	MF	56/2438	60/3131	0.00240465982011	1
25	GO:0048029	monosaccharide binding	MF	25/2438	25/3131	0.00285278731307	1
33	GO:0016903	oxidoreductase activity, acting on the aldehyde or oxo group of donors	MF	33/2438	34/3131	0.00314251763451	1
34	GO:0001664	G protein-coupled receptor binding	MF	34/2438	35/3131	0.00322489889178	1
23	GO:0005048	signal sequence binding	MF	23/2438	23/3131	0.00458416721433	1
23	GO:0019829	ATPase-coupled cation transmembrane transporter activity	MF	23/2438	23/3131	0.00458416721433	1
62	GO:0016829	lyase activity	MF	62/2438	68/3131	0.00490670623155	1
32	GO:0016620	oxidoreductase activity, acting on the aldehyde or oxo group of donors, NAD or NADP as acceptor	MF	32/2438	33/3131	0.00495195964084	1
58	GO:1901681	sulfur compound binding	MF	58/2438	63/3131	0.00512779976888	1
99	GO:0016773	phosphotransferase activity, alcohol group as acceptor	MF	99/2438	112/3131	0.0051500499031	1
178	GO:0046983	protein dimerization activity	MF	178/2438	208/3131	0.00549087618225	1
29	GO:0072341	modified amino acid binding	MF	29/2438	30/3131	0.0075055452469	1
22	GO:0016877	ligase activity, forming carbon-sulfur bonds	MF	22/2438	22/3131	0.00760560859239	1
79	GO:0051020	GTPase binding	MF	79/2438	89/3131	0.00948749149779	1
229	GO:0098772	molecular function regulator	MF	229/2438	273/3131	0.0117005007703	1
34	GO:0008094	ATP-dependent activity, acting on DNA	MF	34/2438	36/3131	0.0138353404181	1
25	GO:0016875	ligase activity, forming carbon-oxygen bonds	MF	25/2438	26/3131	0.0177809623538	1
25	GO:0004812	aminoacyl-tRNA ligase activity	MF	25/2438	26/3131	0.0177809623538	1
17	GO:0016879	ligase activity, forming carbon-nitrogen bonds	MF	17/2438	17/3131	0.0192665237857	1
17	GO:0003955	NAD(P)H dehydrogenase (quinone) activity	MF	17/2438	17/3131	0.0192665237857	1
18	GO:0140142	nucleocytoplasmic carrier activity	MF	18/2438	18/3131	0.0193436764059	1
18	GO:0003954	NADH dehydrogenase activity	MF	18/2438	18/3131	0.0193436764059	1
18	GO:0030544	Hsp70 protein binding	MF	18/2438	18/3131	0.0193436764059	1
80	GO:0005543	phospholipid binding	MF	80/2438	91/3131	0.0202917640305	1
32	GO:0003724	RNA helicase activity	MF	32/2438	34/3131	0.0205124859102	1
32	GO:0002020	protease binding	MF	32/2438	34/3131	0.0205124859102	1
32	GO:0008186	ATP-dependent activity, acting on RNA	MF	32/2438	34/3131	0.0205124859102	1
181	GO:0030234	enzyme regulator activity	MF	181/2438	215/3131	0.0213014388038	1
38	GO:0031406	carboxylic acid binding	MF	38/2438	41/3131	0.0213863825302	1
65	GO:0000287	magnesium ion binding	MF	65/2438	73/3131	0.0214258840866	1
520	GO:0043169	cation binding	MF	520/2438	640/3131	0.0216638839094	1
24	GO:0050661	NADP binding	MF	24/2438	25/3131	0.0271790445017	1
24	GO:0016836	hydro-lyase activity	MF	24/2438	25/3131	0.0271790445017	1
24	GO:0005178	integrin binding	MF	24/2438	25/3131	0.0271790445017	1
29	GO:0140104	molecular carrier activity	MF	29/2438	31/3131	0.030180776681	1
30	GO:0050660	flavin adenine dinucleotide binding	MF	30/2438	32/3131	0.0302952386916	1
30	GO:0043177	organic acid binding	MF	30/2438	32/3131	0.0302952386916	1
16	GO:0050136	NADH dehydrogenase (quinone) activity	MF	16/2438	16/3131	0.0309947586225	1
141	GO:0019900	kinase binding	MF	141/2438	167/3131	0.0351155082373	1
46	GO:0030246	carbohydrate binding	MF	46/2438	51/3131	0.0393360577592	1
54	GO:0008022	protein C-terminus binding	MF	54/2438	61/3131	0.0428173635362	1
34	GO:0016209	antioxidant activity	MF	34/2438	37/3131	0.0442087073996	1
27	GO:0016651	oxidoreductase activity, acting on NAD(P)H	MF	27/2438	29/3131	0.0444364513862	1
28	GO:0016835	carbon-oxygen lyase activity	MF	28/2438	30/3131	0.0445492649079	1
504	GO:0046872	metal ion binding	MF	504/2438	623/3131	0.0459380307806	1
131	GO:0042803	protein homodimerization activity	MF	131/2438	155/3131	0.0465951630532	1
14	GO:0017056	structural constituent of nuclear pore	MF	14/2438	14/3131	0.0498328305788	1
14	GO:0016878	acid-thiol ligase activity	MF	14/2438	14/3131	0.0498328305788	1
14	GO:0140358	P-type transmembrane transporter activity	MF	14/2438	14/3131	0.0498328305788	1
14	GO:0008139	nuclear localization sequence binding	MF	14/2438	14/3131	0.0498328305788	1
14	GO:0015662	P-type ion transporter activity	MF	14/2438	14/3131	0.0498328305788	1
14	GO:0051018	protein kinase A binding	MF	14/2438	14/3131	0.0498328305788	1
14	GO:0097718	disordered domain specific binding	MF	14/2438	14/3131	0.0498328305788	1
14	GO:0004602	glutathione peroxidase activity	MF	14/2438	14/3131	0.0498328305788	1
